# Supplementary material for: Manipulation of RNA polymerase III by Herpes Simplex Virus-1
Source: Nat Commun. 2022 Feb 2;13:623. doi: 10.1038/s41467-022-28144-8 (PMC8810925; doi:10.1038/s41467-022-28144-8)
Supplement: Supplementary file 5 — Supplemenary Data Set 2 [file 41467_2022_28144_MOESM5_ESM.xlsx]

## Sheet: Sheet1
Summary of Data mapped to HSV-1 Genome (ref: KT899744.1 ∆1-9063, 125845-126977, 145361-151974)
Condition	IP	# Peaks Called
∆ICP4 (n12) 2 hpi	POLR3A	21
	POLR2A	12
	TBP	23
	BRF1	10
	BRF2	1
	GTF3A	8
	GTF3C5	8
WT (KOS) 2 hpi	POLR3A	24
	POLR2A	49
	TBP	62
	BRF1	8
	BRF2	1
	GTF3A	12
	GTF3C1	4
	GTF3C2	7
	GTF3C3	10
	GTF3C4	4
	GTF3C5	15
	GTF3C6	6
	ICP4	63
WT (KOS) 4 hpi	POLR3A	24
	POLR2A	48
	TBP	74
	BRF1	2
	BRF2	2
	GTF3A	19
	GTF3C5	8
	ICP4	82
WT (KOS) 6 hpi	POLR3A	24
	POLR2A	54
	TBP	61
	BRF1	1
	BRF2	4
	GTF3A	6
	GTF3C5	4
	ICP4	69

## Sheet: n12 2h
POLR3A				POLR2A				TBP				BRF1				BRF2				GTF3A				GTF3C5
Chromosome	Start	End		Chromosome	Start	End		Chromosome	Start	End		Chromosome	Start	End		Chromosome	Start	End		Chromosome	Start	End		Chromosome	Start	End
KT899744	77020	77120		KT899744	31461	31561		KT899744	467	567		KT899744	104481	104581		KT899744	111256	111356		KT899744	104504	104604		KT899744	12880	12980
KT899744	82085	82185		KT899744	46795	46895		KT899744	4063	4163		KT899744	106259	106359						KT899744	106334	106434		KT899744	82144	82244
KT899744	85370	85470		KT899744	53015	53115		KT899744	17314	17414		KT899744	111470	111570						KT899744	111455	111555		KT899744	106408	106508
KT899744	95909	96009		KT899744	53400	53500		KT899744	28452	28552		KT899744	114302	114402						KT899744	114359	114459		KT899744	114385	114485
KT899744	97181	97281		KT899744	76920	77237		KT899744	31507	31607		KT899744	116008	116108						KT899744	116924	117024		KT899744	116934	117034
KT899744	97649	97749		KT899744	97210	97310		KT899744	38622	38722		KT899744	116916	117016						KT899744	121812	121912		KT899744	121822	121922
KT899744	104440	104540		KT899744	97566	97769		KT899744	38878	38978		KT899744	120881	120981						KT899744	123784	123884		KT899744	123781	123881
KT899744	106251	106351		KT899744	104246	107157		KT899744	46822	46922		KT899744	121820	121920						KT899744	133556	133656		KT899744	133579	133679
KT899744	111221	111321		KT899744	111101	115192		KT899744	53053	53153		KT899744	123807	123907
KT899744	113180	113280		KT899744	115707	121189		KT899744	53397	53497		KT899744	133567	133667
KT899744	114198	114298		KT899744	121609	124438		KT899744	60185	60285
KT899744	114700	114800		KT899744	133001	135164		KT899744	76936	77036
KT899744	115894	115994						KT899744	85570	85670
KT899744	116549	116649						KT899744	91719	91819
KT899744	120893	120993						KT899744	97266	97366
KT899744	121836	121936						KT899744	97540	97640
KT899744	122153	122253						KT899744	104318	104418
KT899744	123819	123919						KT899744	109494	109594
KT899744	133152	133252						KT899744	115000	115100
KT899744	133502	133602						KT899744	115792	115892
KT899744	135016	135116						KT899744	121002	121102
								KT899744	121695	121795
								KT899744	127913	128013

## Sheet: KOS 2h
POLR3A				POLR2A				TBP				BRF1				BRF2				GTF3A				GTF3C1				GTF3C2				GTF3C3				GTF3C4				GTF3C5				GTF3C6				ICP4
Chromosome	Start	End		Chromosome	Start	End		Chromosome	Start	End		Chromosome	Start	End		Chromosome	Start	End		Chromosome	Start	End		Chromosome	Start	End		Chromosome	Start	End		Chromosome	Start	End		Chromosome	Start	End		Chromosome	Start	End		Chromosome	Start	End		Chromosome	Start
KT899744	2128	2228		KT899744	475	799		KT899744	454	554		KT899744	8942	9042		KT899744	111256	111356		KT899744	1986	2086		KT899744	52374	52474		KT899744	15477	15577		KT899744	37262	37362		KT899744	37220	37320		KT899744	1967	2067		KT899744	1961	2061		KT899744	713
KT899744	8914	9014		KT899744	1555	2150		KT899744	3240	3340		KT899744	37183	37283						KT899744	8825	8925		KT899744	111351	111451		KT899744	37183	37283		KT899744	43846	43946		KT899744	112131	112231		KT899744	8968	9068		KT899744	15186	15286		KT899744	1795
KT899744	15271	15371		KT899744	2232	2428		KT899744	5720	5820		KT899744	43750	43850						KT899744	15406	15506		KT899744	114562	114662		KT899744	77695	77795		KT899744	77496	77596		KT899744	119655	119755		KT899744	15350	15450		KT899744	37138	37238		KT899744	5974
KT899744	25627	25727		KT899744	6165	6354		KT899744	6329	6429		KT899744	99056	99156						KT899744	37126	37226		KT899744	120673	120773		KT899744	81753	81853		KT899744	81359	81459		KT899744	127989	128089		KT899744	37120	37220		KT899744	43602	43702		KT899744	7894
KT899744	37041	37141		KT899744	8637	8870		KT899744	7673	7773		KT899744	111490	111590						KT899744	43651	43751						KT899744	116501	116601		KT899744	89417	89517						KT899744	43769	43869		KT899744	48551	48651		KT899744	13859
KT899744	38558	38658		KT899744	13980	14159		KT899744	8781	8881		KT899744	114429	114529						KT899744	61826	61926						KT899744	121844	121944		KT899744	98983	99083						KT899744	57145	57245		KT899744	61712	61812		KT899744	14824
KT899744	43679	43779		KT899744	15083	16531		KT899744	11778	11878		KT899744	115415	115515						KT899744	82030	82130						KT899744	133981	134081		KT899744	105714	105814						KT899744	61872	61972		KT899744	82099	82199		KT899744	15161
KT899744	48819	48919		KT899744	16702	16979		KT899744	12667	12767		KT899744	133831	133931						KT899744	98986	99086										KT899744	116569	116669						KT899744	82081	82181		KT899744	89338	89438		KT899744	30736
KT899744	71151	71251		KT899744	17073	17501		KT899744	13701	13801										KT899744	106304	106404										KT899744	123508	123608						KT899744	85571	85671		KT899744	106304	106404		KT899744	31188
KT899744	77021	77121		KT899744	17582	17869		KT899744	14119	14219										KT899744	111438	111538										KT899744	133659	133759						KT899744	89365	89465		KT899744	108745	108845		KT899744	32673
KT899744	82035	82135		KT899744	31097	31568		KT899744	16221	16321										KT899744	123586	123686																		KT899744	95881	95981		KT899744	111115	111215		KT899744	37132
KT899744	89146	89246		KT899744	32633	32897		KT899744	17332	17432										KT899744	133565	133665																		KT899744	99057	99157		KT899744	111441	111541		KT899744	37498
KT899744	95881	95981		KT899744	36837	38777		KT899744	17765	17865																														KT899744	106369	106469		KT899744	122190	122290		KT899744	38271
KT899744	99185	99285		KT899744	42423	42613		KT899744	19487	19587																														KT899744	133151	133251		KT899744	123802	123902		KT899744	40015
KT899744	104400	104500		KT899744	43134	44389		KT899744	19995	20095																														KT899744	133562	133662		KT899744	133592	133692		KT899744	42508
KT899744	106238	106338		KT899744	46489	46945		KT899744	22331	22431																																						KT899744	44913
KT899744	111182	111282		KT899744	48399	49225		KT899744	24547	24647																																						KT899744	45672
KT899744	114703	114803		KT899744	49363	49710		KT899744	31513	31613																																						KT899744	46696
KT899744	116584	116684		KT899744	49907	50144		KT899744	32383	32483																																						KT899744	47670
KT899744	122151	122251		KT899744	50512	53176		KT899744	32573	32673																																						KT899744	49530
KT899744	123797	123897		KT899744	53364	54157		KT899744	37288	37388																																						KT899744	51048
KT899744	130857	130957		KT899744	56954	58338		KT899744	38647	38747																																						KT899744	52687
KT899744	133492	133592		KT899744	60192	60398		KT899744	42373	42473																																						KT899744	53837
KT899744	135014	135114		KT899744	61292	62298		KT899744	46821	46921																																						KT899744	60628
				KT899744	74771	75002		KT899744	53054	53154																																						KT899744	61298
				KT899744	76917	82515		KT899744	53363	53463																																						KT899744	74802
				KT899744	83628	83955		KT899744	58198	58298																																						KT899744	77350
				KT899744	88750	88919		KT899744	60164	60264																																						KT899744	79023
				KT899744	89062	89628		KT899744	61270	61370																																						KT899744	79609
				KT899744	91564	91788		KT899744	65562	65662																																						KT899744	83318
				KT899744	95644	96152		KT899744	74954	75054																																						KT899744	83836
				KT899744	96944	97345		KT899744	76930	77030																																						KT899744	86105
				KT899744	97513	99479		KT899744	80491	80591																																						KT899744	87058
				KT899744	99713	100074		KT899744	83628	83728																																						KT899744	91654
				KT899744	104264	106716		KT899744	86880	86980																																						KT899744	93709
				KT899744	111638	112779		KT899744	88662	88762																																						KT899744	95813
				KT899744	112981	113254		KT899744	91731	91831																																						KT899744	97034
				KT899744	113497	115179		KT899744	95965	96065																																						KT899744	97686
				KT899744	116508	116771		KT899744	97271	97371																																						KT899744	99241
				KT899744	120704	121075		KT899744	97544	97644																																						KT899744	103437
				KT899744	121634	124308		KT899744	99705	99805																																						KT899744	104451
				KT899744	124741	124961		KT899744	99994	100094																																						KT899744	104976
				KT899744	126359	126606		KT899744	102473	102573																																						KT899744	109495
				KT899744	127933	128246		KT899744	104318	104418																																						KT899744	113060
				KT899744	129311	130033		KT899744	106156	106256																																						KT899744	113571
				KT899744	130693	131240		KT899744	107781	107881																																						KT899744	115014
				KT899744	132176	132545		KT899744	108665	108765																																						KT899744	115836
				KT899744	132806	133330		KT899744	109346	109446																																						KT899744	116516
				KT899744	133409	135140		KT899744	115004	115104																																						KT899744	118047
								KT899744	115795	115895																																						KT899744	120911
								KT899744	116688	116788																																						KT899744	121778
								KT899744	121006	121106																																						KT899744	123018
								KT899744	121687	121787																																						KT899744	123682
								KT899744	124535	124635																																						KT899744	125230
								KT899744	124860	124960																																						KT899744	126437
								KT899744	126290	126390																																						KT899744	128100
								KT899744	127215	127315																																						KT899744	129080
								KT899744	127924	128024																																						KT899744	129660
								KT899744	129271	129371																																						KT899744	130246
								KT899744	130734	130834																																						KT899744	130898
								KT899744	132191	132291																																						KT899744	132552
								KT899744	132822	132922																																						KT899744	132976
																																																KT899744	134872
[truncated: 1 more columns]

## Sheet: KOS 4h
POLR3A				POLR2A				TBP				BRF1				BRF2				GTF3A				GTF3C5				ICP4
Chromosome	Start	End		Chromosome	Start	End		Chromosome	Start	End		Chromosome	Start	End		Chromosome	Start	End		Chromosome	Start	End		Chromosome	Start	End		Chromosome	Start	End
KT899744	5660	5760		KT899744	503	704		KT899744	31	131		KT899744	43798	43898		KT899744	5664	5764		KT899744	5651	5751		KT899744	5652	5752		KT899744	720	820
KT899744	8436	8536		KT899744	1730	2074		KT899744	454	554		KT899744	113639	113739		KT899744	113664	113764		KT899744	8429	8529		KT899744	43811	43911		KT899744	1797	1897
KT899744	15156	15256		KT899744	3113	3269		KT899744	3231	3331										KT899744	15148	15248		KT899744	54997	55097		KT899744	2365	2465
KT899744	25256	25356		KT899744	13678	14107		KT899744	4076	4176										KT899744	20540	20640		KT899744	61895	61995		KT899744	5118	5218
KT899744	25612	25712		KT899744	14957	16529		KT899744	5701	5801										KT899744	25646	25746		KT899744	85367	85467		KT899744	5992	6092
KT899744	31428	31528		KT899744	17078	17492		KT899744	7687	7787										KT899744	32365	32465		KT899744	93797	93897		KT899744	7479	7579
KT899744	32313	32413		KT899744	17616	17888		KT899744	8406	8506										KT899744	43812	43912		KT899744	111704	111804		KT899744	7950	8050
KT899744	43098	43198		KT899744	22209	22430		KT899744	11784	11884										KT899744	61763	61863		KT899744	113658	113758		KT899744	13862	13962
KT899744	43812	43912		KT899744	25478	25786		KT899744	12711	12811										KT899744	85365	85465						KT899744	14777	14877
KT899744	58174	58274		KT899744	26678	27142		KT899744	13723	13823										KT899744	89377	89477						KT899744	18208	18308
KT899744	61312	61412		KT899744	30388	31657		KT899744	16217	16317										KT899744	93925	94025						KT899744	26368	26468
KT899744	85365	85465		KT899744	32587	32811		KT899744	17324	17424										KT899744	95883	95983						KT899744	27606	27706
KT899744	86949	87049		KT899744	37131	37426		KT899744	17777	17877										KT899744	98978	99078						KT899744	28972	29072
KT899744	89782	89882		KT899744	38181	38334		KT899744	19428	19528										KT899744	108717	108817						KT899744	30724	30824
KT899744	93949	94049		KT899744	38502	38726		KT899744	19985	20085										KT899744	111454	111554						KT899744	31185	31285
KT899744	95860	95960		KT899744	39378	39593		KT899744	22344	22444										KT899744	113656	113756						KT899744	32665	32765
KT899744	111179	111279		KT899744	42256	44447		KT899744	24567	24667										KT899744	121731	121831						KT899744	37470	37570
KT899744	113651	113751		KT899744	46561	46975		KT899744	26769	26869										KT899744	130738	130838						KT899744	40018	40118
KT899744	114705	114805		KT899744	48531	49115		KT899744	26994	27094										KT899744	133570	133670						KT899744	42034	42134
KT899744	121811	121911		KT899744	52582	53189		KT899744	31511	31611																		KT899744	42494	42594
KT899744	122148	122248		KT899744	53328	54385		KT899744	32368	32468																		KT899744	42988	43088
KT899744	123819	123919		KT899744	55581	58444		KT899744	32580	32680																		KT899744	44289	44389
KT899744	130819	130919		KT899744	59723	61043		KT899744	34113	34213																		KT899744	45692	45792
KT899744	133540	133640		KT899744	61098	62343		KT899744	37311	37411																		KT899744	46699	46799
				KT899744	65411	65564		KT899744	38159	38259																		KT899744	47687	47787
				KT899744	71061	71330		KT899744	38670	38770																		KT899744	49534	49634
				KT899744	74812	75361		KT899744	39362	39462																		KT899744	49911	50011
				KT899744	76888	77197		KT899744	41384	41484																		KT899744	51045	51145
				KT899744	83367	85907		KT899744	42359	42459																		KT899744	51786	51886
				KT899744	86834	87225		KT899744	46826	46926																		KT899744	52721	52821
				KT899744	87426	87748		KT899744	52436	52536																		KT899744	53815	53915
				KT899744	88629	90159		KT899744	53062	53162																		KT899744	58162	58262
				KT899744	91551	91863		KT899744	53368	53468																		KT899744	60642	60742
				KT899744	93281	94725		KT899744	58198	58298																		KT899744	61310	61410
				KT899744	95162	96245		KT899744	60175	60275																		KT899744	68782	68882
				KT899744	96935	98335		KT899744	61224	61324																		KT899744	71122	71222
				KT899744	98960	99587		KT899744	65559	65659																		KT899744	74778	74878
				KT899744	99665	100119		KT899744	71193	71293																		KT899744	75472	75572
				KT899744	104262	104627		KT899744	74999	75099																		KT899744	75968	76068
				KT899744	106166	106430		KT899744	76933	77033																		KT899744	77356	77456
				KT899744	113592	115478		KT899744	80483	80583																		KT899744	79019	79119
				KT899744	116564	116740		KT899744	81762	81862																		KT899744	79595	79695
				KT899744	121586	125020		KT899744	83628	83728																		KT899744	83331	83431
				KT899744	127876	128217		KT899744	85396	85496																		KT899744	83829	83929
				KT899744	128360	128530		KT899744	86869	86969																		KT899744	86178	86278
				KT899744	129259	129982		KT899744	88663	88763																		KT899744	87053	87153
				KT899744	130677	131249		KT899744	91720	91820																		KT899744	88504	88604
				KT899744	132098	135150		KT899744	94031	94131																		KT899744	91434	91534
								KT899744	95953	96053																		KT899744	93071	93171
								KT899744	97271	97371																		KT899744	93725	93825
								KT899744	97539	97639																		KT899744	95812	95912
								KT899744	97845	97945																		KT899744	96991	97091
								KT899744	99719	99819																		KT899744	97688	97788
								KT899744	99988	100088																		KT899744	99261	99361
								KT899744	104301	104401																		KT899744	101447	101547
								KT899744	106153	106253																		KT899744	101880	101980
								KT899744	107785	107885																		KT899744	103479	103579
								KT899744	108681	108781																		KT899744	104995	105095
								KT899744	113659	113759																		KT899744	108346	108446
								KT899744	114571	114671																		KT899744	108965	109065
								KT899744	115007	115107																		KT899744	109487	109587
								KT899744	115783	115883																		KT899744	113045	113145
								KT899744	116679	116779																		KT899744	113876	113976
								KT899744	121692	121792																		KT899744	115042	115142
								KT899744	124531	124631																		KT899744	115827	115927
								KT899744	124897	124997																		KT899744	116521	116621
								KT899744	126292	126392																		KT899744	118066	118166
								KT899744	127916	128016																		KT899744	120928	121028
								KT899744	129257	129357																		KT899744	121776	121876
								KT899744	130731	130831																		KT899744	123044	123144
								KT899744	132189	132289																		KT899744	123675	123775
								KT899744	132825	132925																		KT899744	124259	124359
								KT899744	134697	134797																		KT899744	125319	125419
								KT899744	134983	135083																		KT899744	125879	125979
																												KT899744	126391	126491
																												KT899744	127609	127709
																												KT899744	129076	129176
																												KT899744	129651	129751
																												KT899744	130247	130347
																												KT899744	130926	131026
																												KT899744	132590	132690
																												KT899744	134876	134976

## Sheet: KOS 6h
POLR3A				POLR2A				TBP				BRF1				BRF2				GTF3A				GTF3C5				ICP4
Chromosome	Start	End		Chromosome	Start	End		Chromosome	Start	End		Chromosome	Start	End		Chromosome	Start	End		Chromosome	Start	End		Chromosome	Start	End		Chromosome	Start	End
KT899744	5660	5760		KT899744	23	236		KT899744	438	538		KT899744	113639	113739		KT899744	5664	5764		KT899744	5648	5748		KT899744	46526	46626		KT899744	201	301
KT899744	8436	8536		KT899744	438	725		KT899744	1714	1814						KT899744	8454	8554		KT899744	8411	8511		KT899744	85359	85459		KT899744	710	810
KT899744	15156	15256		KT899744	1660	2486		KT899744	3237	3337						KT899744	85402	85502		KT899744	43808	43908		KT899744	113653	113753		KT899744	1789	1889
KT899744	25256	25356		KT899744	2711	3354		KT899744	4075	4175						KT899744	113650	113750		KT899744	85357	85457		KT899744	119654	119754		KT899744	2365	2465
KT899744	25612	25712		KT899744	13664	14537		KT899744	5687	5787										KT899744	108706	108806						KT899744	5116	5216
KT899744	31428	31528		KT899744	14748	15917		KT899744	8416	8516										KT899744	113644	113744						KT899744	5990	6090
KT899744	32313	32413		KT899744	16024	16338		KT899744	11792	11892																		KT899744	7494	7594
KT899744	43098	43198		KT899744	17234	17413		KT899744	12738	12838																		KT899744	7939	8039
KT899744	43812	43912		KT899744	22215	22431		KT899744	13758	13858																		KT899744	10699	10799
KT899744	58174	58274		KT899744	25112	25807		KT899744	16224	16324																		KT899744	13866	13966
KT899744	61312	61412		KT899744	26152	26327		KT899744	17320	17420																		KT899744	14804	14904
KT899744	85365	85465		KT899744	26693	27150		KT899744	17774	17874																		KT899744	18206	18306
KT899744	86949	87049		KT899744	30197	31670		KT899744	22342	22442																		KT899744	19327	19427
KT899744	89782	89882		KT899744	32556	32834		KT899744	24574	24674																		KT899744	26365	26465
KT899744	93949	94049		KT899744	37153	37420		KT899744	26995	27095																		KT899744	27395	27495
KT899744	95860	95960		KT899744	39355	39594		KT899744	31516	31616																		KT899744	28980	29080
KT899744	111179	111279		KT899744	41396	41590		KT899744	32368	32468																		KT899744	30714	30814
KT899744	113651	113751		KT899744	42316	44418		KT899744	32590	32690																		KT899744	32224	32324
KT899744	114705	114805		KT899744	46674	46967		KT899744	37308	37408																		KT899744	37464	37564
KT899744	121811	121911		KT899744	53356	53610		KT899744	39360	39460																		KT899744	40008	40108
KT899744	122148	122248		KT899744	55764	56272		KT899744	41386	41486																		KT899744	42036	42136
KT899744	123819	123919		KT899744	56354	58400		KT899744	42354	42454																		KT899744	44281	44381
KT899744	130819	130919		KT899744	59786	60471		KT899744	46825	46925																		KT899744	44948	45048
KT899744	133540	133640		KT899744	61114	62382		KT899744	53056	53156																		KT899744	45699	45799
				KT899744	71032	71346		KT899744	53376	53476																		KT899744	46681	46781
				KT899744	74844	75397		KT899744	58200	58300																		KT899744	47728	47828
				KT899744	76763	77190		KT899744	60171	60271																		KT899744	48361	48461
				KT899744	81778	82623		KT899744	61227	61327																		KT899744	49919	50019
				KT899744	83351	84031		KT899744	65560	65660																		KT899744	52180	52280
				KT899744	84106	86109		KT899744	71198	71298																		KT899744	52738	52838
				KT899744	86811	87303		KT899744	75111	75211																		KT899744	53797	53897
				KT899744	87393	90493		KT899744	81760	81860																		KT899744	60637	60737
				KT899744	90664	90840		KT899744	83630	83730																		KT899744	68808	68908
				KT899744	91461	91920		KT899744	85372	85472																		KT899744	75474	75574
				KT899744	92052	94878		KT899744	86870	86970																		KT899744	77353	77453
				KT899744	95027	96228		KT899744	91722	91822																		KT899744	79015	79115
				KT899744	96908	98077		KT899744	94032	94132																		KT899744	79582	79682
				KT899744	99015	100128		KT899744	95940	96040																		KT899744	83328	83428
				KT899744	102706	102998		KT899744	97272	97372																		KT899744	83835	83935
				KT899744	108500	108785		KT899744	97539	97639																		KT899744	86165	86265
				KT899744	109298	109575		KT899744	97853	97953																		KT899744	87072	87172
				KT899744	110271	110521		KT899744	99977	100077																		KT899744	88510	88610
				KT899744	111051	112437		KT899744	101594	101694																		KT899744	91437	91537
				KT899744	113004	113268		KT899744	102850	102950																		KT899744	93069	93169
				KT899744	113487	115482		KT899744	104292	104392																		KT899744	93730	93830
				KT899744	120901	121077		KT899744	106144	106244																		KT899744	95802	95902
				KT899744	121614	121995		KT899744	108665	108765																		KT899744	97810	97910
				KT899744	122149	122312		KT899744	113653	113753																		KT899744	99267	99367
				KT899744	122768	124514		KT899744	114564	114664																		KT899744	101849	101949
				KT899744	124732	125012		KT899744	115007	115107																		KT899744	103499	103599
				KT899744	127863	128194		KT899744	121687	121787																		KT899744	108356	108456
				KT899744	129233	129908		KT899744	122181	122281																		KT899744	109486	109586
				KT899744	130688	131288		KT899744	124904	125004																		KT899744	111936	112036
				KT899744	132012	135147		KT899744	126288	126388																		KT899744	113021	113121
								KT899744	127914	128014																		KT899744	113902	114002
								KT899744	129247	129347																		KT899744	115822	115922
								KT899744	130736	130836																		KT899744	120948	121048
								KT899744	132173	132273																		KT899744	121779	121879
								KT899744	132809	132909																		KT899744	123662	123762
								KT899744	134720	134820																		KT899744	125338	125438
								KT899744	134983	135083																		KT899744	125873	125973
																												KT899744	126367	126467
																												KT899744	127605	127705
																												KT899744	129074	129174
																												KT899744	130235	130335
																												KT899744	130922	131022
																												KT899744	131546	131646
																												KT899744	132602	132702
																												KT899744	134870	134970
