# Supplementary material for: Manipulation of RNA polymerase III by Herpes Simplex Virus-1
Source: Nat Commun. 2022 Feb 2;13:623. doi: 10.1038/s41467-022-28144-8 (PMC8810925; doi:10.1038/s41467-022-28144-8)
Supplement: Supplementary file 6 — Supplementary Data Set 3 [file 41467_2022_28144_MOESM6_ESM.xlsx]

## Sheet: Overview
Summary of Data mapped to human genome (hg38):
*Peaks were called using MACS2 with an FDR of 1%, bed file outputs are "Narrow Peaks"
Condition	IP	# Peaks Called
Uninfected	POLR3A	2364
	POLR2A	135720
	TBP	23802
	BRF1	444
	BRF2	14
	GTF3A	234
	GTF3C5	6497
WT (KOS) 2 hpi	POLR3A	726
	POLR2A	128000
	TBP	12183
	BRF1	386
	BRF2	23
	GTF3A	89
	GTF3C1	5016
	GTF3C2	2040
	GTF3C3	1752
	GTF3C4	14054
	GTF3C5	29030
	GTF3C6	28103
	ICP4	16333

## Sheet: POLR3A-Uninfected
Chromosome	Start	End	Name of peak	Integer score	Strand	Fold-change	-log10pvalue	-log10qvalue	Relative summit position to peak start
chr1	1079721	1080306	Host__bam_peak_1	63	.	5.19325	10.4611	6.36163	100
chr1	1231864	1232073	Host__bam_peak_2	107	.	5.93832	15.0791	10.7132	124
chr1	1273730	1273912	Host__bam_peak_3	41	.	4.41426	7.97984	4.10588	102
chr1	1285092	1285314	Host__bam_peak_4	67	.	6.70298	10.8643	6.73873	96
chr1	1285373	1285934	Host__bam_peak_5a	85	.	7.43501	12.8074	8.55707	116
chr1	1285373	1285934	Host__bam_peak_5b	56	.	6.17313	9.67072	5.63422	413
chr1	1351454	1352284	Host__bam_peak_6a	53	.	5.14534	9.33058	5.32632	105
chr1	1351454	1352284	Host__bam_peak_6b	47	.	5.17104	8.70358	4.75714	361
chr1	1358376	1358621	Host__bam_peak_7	61	.	4.75291	10.2381	6.152	161
chr1	1407184	1407351	Host__bam_peak_8	46	.	3.69828	8.57424	4.6428	108
chr1	1540274	1540538	Host__bam_peak_9	50	.	5.32979	8.97172	5.00456	123
chr1	3900343	3900994	Host__bam_peak_10	545	.	15.0361	59.9562	54.5344	427
chr1	6602723	6602978	Host__bam_peak_11	58	.	4.58187	9.86487	5.81067	81
chr1	7299320	7299533	Host__bam_peak_12	119	.	6.70982	16.3253	11.9141	115
chr1	8137781	8137931	Host__bam_peak_13	105	.	6.05932	14.9397	10.5842	66
chr1	8626519	8626686	Host__bam_peak_14	86	.	5.50377	12.9336	8.67558	99
chr1	8877987	8878184	Host__bam_peak_15	26	.	3.80947	6.28561	2.63926	58
chr1	10474800	10475087	Host__bam_peak_16	27	.	3.38806	6.3677	2.70872	155
chr1	11907984	11908836	Host__bam_peak_17a	134	.	6.43302	17.9142	13.444	207
chr1	11907984	11908836	Host__bam_peak_17b	229	.	8.21625	27.6277	22.9035	485
chr1	11909619	11910035	Host__bam_peak_18	189	.	6.27054	23.5464	18.9115	218
chr1	12549922	12550113	Host__bam_peak_19	86	.	5.84119	12.8682	8.61301	102
chr1	15834846	15835121	Host__bam_peak_20	582	.	15.339	63.7405	58.2328	141
chr1	16366917	16367209	Host__bam_peak_21	471	.	13.3946	52.3432	47.1006	154
chr1	16375534	16375776	Host__bam_peak_22	29	.	3.98432	6.61104	2.91038	45
chr1	16513780	16514343	Host__bam_peak_23a	88	.	4.8513	13.1563	8.88504	254
chr1	16513780	16514343	Host__bam_peak_23b	21	.	3.60829	5.66862	2.11939	474
chr1	16535007	16535413	Host__bam_peak_24a	50	.	4.48839	9.03834	5.05865	64
chr1	16535007	16535413	Host__bam_peak_24b	43	.	4.26397	8.2717	4.37025	306
chr1	16545832	16546092	Host__bam_peak_25	143	.	8.79775	18.8113	14.311	158
chr1	16613380	16613530	Host__bam_peak_26	71	.	3.21831	11.2608	7.10258	79
chr1	16677967	16678422	Host__bam_peak_27	248	.	10.0517	29.6119	24.8499	280
chr1	16727250	16727529	Host__bam_peak_28	35	.	4.55497	7.34296	3.54904	256
chr1	16872521	16872697	Host__bam_peak_29	109	.	8.47784	15.3597	10.9852	90
chr1	16889638	16889897	Host__bam_peak_30	170	.	8.12688	21.68	17.0902	115
chr1	16896080	16896348	Host__bam_peak_31	217	.	8.14796	26.4057	21.7032	143
chr1	16896526	16896835	Host__bam_peak_32a	50	.	4.48839	9.03834	5.05865	68
chr1	16896526	16896835	Host__bam_peak_32b	24	.	3.10655	6.1115	2.48693	201
chr1	16905061	16905431	Host__bam_peak_33	56	.	3.42329	9.66026	5.62385	110
chr1	19485360	19485608	Host__bam_peak_34	65	.	5.10906	10.6445	6.52619	194
chr1	19485721	19485903	Host__bam_peak_35	114	.	6.70111	15.8636	11.4693	88
chr1	20486692	20486851	Host__bam_peak_36	25	.	3.72768	6.1315	2.50252	90
chr1	23559346	23559586	Host__bam_peak_37	50	.	3.68053	9.02962	5.05677	75
chr1	23743308	23743547	Host__bam_peak_38	53	.	5.14534	9.33058	5.32632	218
chr1	23825259	23825517	Host__bam_peak_39	111	.	5.64383	15.573	11.1914	82
chr1	23959732	23960007	Host__bam_peak_40	32	.	3.56638	7.01111	3.25898	130
chr1	25247286	25247436	Host__bam_peak_41	71	.	4.29	11.3042	7.13925	134
chr1	26279934	26280173	Host__bam_peak_42	34	.	4.05076	7.27546	3.48826	64
chr1	26472245	26472408	Host__bam_peak_43	40	.	4.56418	7.95774	4.08608	76
chr1	26473035	26473226	Host__bam_peak_44	50	.	4.62248	8.9998	5.02995	73
chr1	26900359	26900523	Host__bam_peak_45	48	.	3.88104	8.79244	4.83425	90
chr1	26993625	26993855	Host__bam_peak_46	195	.	6.95352	24.2479	19.5992	102
chr1	27011121	27011283	Host__bam_peak_47	37	.	4.03955	7.52688	3.70842	121
chr1	27234336	27234791	Host__bam_peak_48	1203	.	17.6949	126.566	120.384	207
chr1	27418361	27418523	Host__bam_peak_49	50	.	4.10134	9.06142	5.07689	116
chr1	27490065	27490823	Host__bam_peak_50a	151	.	6.41949	19.628	15.1019	135
chr1	27490065	27490823	Host__bam_peak_50b	160	.	6.30668	20.6292	16.069	297
chr1	27490065	27490823	Host__bam_peak_50c	97	.	5.8349	14.0446	9.72589	519
chr1	27830680	27830953	Host__bam_peak_51	54	.	4.04275	9.47993	5.45834	116
chr1	28506004	28506194	Host__bam_peak_52	264	.	8.55932	31.204	26.4084	89
chr1	28510215	28510693	Host__bam_peak_53a	89	.	5.83892	13.2587	8.98102	81
chr1	28510215	28510693	Host__bam_peak_53b	24	.	3.59071	6.10723	2.48592	320
chr1	28510826	28510995	Host__bam_peak_54	44	.	4.62163	8.37121	4.45809	86
chr1	28581716	28581926	Host__bam_peak_55	184	.	7.21377	23.0537	18.4317	105
chr1	28642921	28643081	Host__bam_peak_56	96	.	5.13846	13.9108	9.60581	85
chr1	28648499	28649164	Host__bam_peak_57	499	.	10.6326	55.2284	49.9248	205
chr1	31065514	31065785	Host__bam_peak_58	28	.	3.13527	6.59153	2.89332	68
chr1	31431905	31432143	Host__bam_peak_59	24	.	3.93467	6.00568	2.40068	90
chr1	31432679	31432936	Host__bam_peak_60	44	.	5.35955	8.36524	4.45334	146
chr1	31435780	31436026	Host__bam_peak_61	64	.	6.29623	10.5684	6.46057	140
chr1	32336056	32336278	Host__bam_peak_62	80	.	5.38607	12.3038	8.07739	110
chr1	32703897	32704047	Host__bam_peak_63	62	.	4.51134	10.3357	6.24625	75
chr1	35192072	35192289	Host__bam_peak_64	44	.	3.92302	8.35883	4.44703	98
chr1	37996137	37996291	Host__bam_peak_65	37	.	4.03955	7.52688	3.70842	130
chr1	39178547	39178702	Host__bam_peak_66	39	.	4.62055	7.75484	3.91148	64
chr1	39559499	39559741	Host__bam_peak_67	88	.	7.40425	13.1674	8.89188	147
chr1	39576656	39576847	Host__bam_peak_68	123	.	6.50816	16.7761	12.3488	105
chr1	39738835	39739006	Host__bam_peak_69	37	.	4.03955	7.52688	3.70842	132
chr1	40161295	40161488	Host__bam_peak_70	81	.	4.68959	12.391	8.1593	95
chr1	42335060	42335250	Host__bam_peak_71	21	.	3.63527	5.71821	2.15777	64
chr1	42924475	42924640	Host__bam_peak_72	34	.	3.27158	7.17584	3.40372	113
chr1	43147785	43148002	Host__bam_peak_73	135	.	5.82155	18.0289	13.5529	92
chr1	43707183	43707341	Host__bam_peak_74	75	.	5.46726	11.7306	7.53814	71
chr1	44631982	44632132	Host__bam_peak_75	33	.	3.81749	7.06698	3.31056	72
chr1	44721431	44721874	Host__bam_peak_76	143	.	7.47432	18.8314	14.3295	258
chr1	44730691	44731220	Host__bam_peak_77	137	.	6.54673	18.1835	13.7043	233
chr1	44819620	44820145	Host__bam_peak_78	160	.	6.30668	20.6292	16.069	357
chr1	46303179	46303422	Host__bam_peak_79	142	.	6.24117	18.7335	14.2352	141
chr1	54488331	54488519	Host__bam_peak_80	58	.	5.26445	9.89231	5.83589	108
chr1	55215237	55215453	Host__bam_peak_81	44	.	4.47322	8.39475	4.47758	88
chr1	55718820	55719016	Host__bam_peak_82	24	.	2.99895	6.02513	2.41814	69
chr1	55724572	55724811	Host__bam_peak_83	50	.	4.62248	8.9998	5.02995	146
chr1	58763261	58763448	Host__bam_peak_84	88	.	5.61048	13.1658	8.89042	80
chr1	58783910	58784098	Host__bam_peak_85	43	.	3.41259	8.24808	4.35484	109
chr1	58848891	58849072	Host__bam_peak_86	23	.	3.37842	5.90004	2.31116	103
chr1	62689613	62689786	Host__bam_peak_87	87	.	6.12479	13.025	8.76408	98
chr1	67685158	67685328	Host__bam_peak_88	68	.	3.75116	11.0371	6.89709	67
chr1	68174224	68174376	Host__bam_peak_89	27	.	3.86603	6.39145	2.72234	66
chr1	72284820	72285079	Host__bam_peak_90	25	.	3.72768	6.1315	2.50252	34
chr1	74161674	74161824	Host__bam_peak_91	53	.	5.14534	9.33058	5.32632	56
chr1	77889139	77889535	Host__bam_peak_92	134	.	7.51679	17.9527	13.4816	291
chr1	77889755	77890025	Host__bam_peak_93	36	.	3.55762	7.47018	3.66129	147
chr1	85297967	85298133	Host__bam_peak_94	57	.	4.71281	9.82576	5.77352	68
chr1	85329115	85329265	Host__bam_peak_95	58	.	3.99414	9.90821	5.84993	72
chr1	85577044	85577232	Host__bam_peak_96	29	.	3.89261	6.69987	2.99235	100
chr1	85578370	85578722	Host__bam_peak_97a	37	.	4.03955	7.52688	3.70842	85
chr1	85578370	85578722	Host__bam_peak_97b	27	.	3.38806	6.3677	2.70872	334
chr1	85580639	85581073	Host__bam_peak_98	97	.	4.14944	14.1016	9.78182	157
chr1	85581287	85581636	Host__bam_peak_99a	38	.	4.11129	7.67312	3.83588	79
chr1	85581287	85581636	Host__bam_peak_99b	35	.	3.96271	7.36901	3.57355	295
chr1	85583094	85583333	Host__bam_peak_100	115	.	5.96192	15.9491	11.5502	132
chr1	85583642	85585193	Host__bam_peak_101a	84	.	5.40104	12.7078	8.46142	120
chr1	85583642	85585193	Host__bam_peak_101b	258	.	8.55677	30.6533	25.8732	881
chr1	85583642	85585193	Host__bam_peak_101c	21	.	3.60829	5.66862	2.11939	1380
chr1	86774469	86774665	Host__bam_peak_102	20	.	2.95862	5.5427	2.01709	72
chr1	87328833	87328983	Host__bam_peak_103	54	.	5.0112	9.42354	5.40758	76
chr1	93079122	93079313	Host__bam_peak_104	50	.	4.10134	9.06142	5.07689	73
chr1	93847455	93847781	Host__bam_peak_105	409	.	8.71832	46.0233	40.9278	150
chr1	94527009	94527161	Host__bam_peak_106	46	.	4.1496	8.60351	4.66788	72
chr1	94527311	94527945	Host__bam_peak_107a	171	.	5.40608	21.7895	17.1985	252
chr1	94527311	94527945	Host__bam_peak_107b	169	.	6.46839	21.5182	16.9342	481
chr1	94528014	94528541	Host__bam_peak_108a	98	.	6.08221	14.1662	9.84442	137
chr1	94528014	94528541	Host__bam_peak_108b	63	.	5.00387	10.4301	6.33276	322
chr1	94532271	94532608	Host__bam_peak_109	55	.	4.73634	9.54968	5.52001	113
chr1	94532809	94532959	Host__bam_peak_110	50	.	4.65181	9.05824	5.07689	73
chr1	94540869	94541088	Host__bam_peak_111	38	.	4.09513	7.64027	3.80767	94
chr1	94541474	94541832	Host__bam_peak_112	196	.	6.6569	24.3027	19.65	222
chr1	94646163	94646536	Host__bam_peak_113	48	.	4.67392	8.78425	4.82998	219
chr1	94648305	94648550	Host__bam_peak_114	157	.	7.26497	20.3029	15.7576	88
chr1	94673098	94673331	Host__bam_peak_115	159	.	6.95558	20.5209	15.97	136
chr1	94727914	94728188	Host__bam_peak_116	198	.	8.69792	24.4694	19.8116	134
chr1	96560236	96560421	Host__bam_peak_117	20	.	3.07249	5.63	2.0924	99
chr1	109100106	109100320	Host__bam_peak_118	80	.	5.38606	12.3038	8.07739	118
chr1	110034417	110034690	Host__bam_peak_119	243	.	9.53119	29.0765	24.3235	117
chr1	112619798	112620003	Host__bam_peak_120	64	.	4.45798	10.5202	6.41503	102
chr1	117821819	117822062	Host__bam_peak_121	106	.	5.73039	14.9977	10.6392	131
chr1	117861538	117861814	Host__bam_peak_122	64	.	4.45798	10.5202	6.41503	71
chr1	117886566	117886749	Host__bam_peak_123	61	.	5.0793	10.2372	6.152	102
chr1	120844121	120844411	Host__bam_peak_124	207	.	7.94923	25.3973	20.7174	140
chr1	120850676	120851091	Host__bam_peak_125	365	.	10.9302	41.5191	36.5165	216
chr1	121016692	121017043	Host__bam_peak_126	377	.	12.8867	42.7393	37.7125	197
chr1	121020665	121020944	Host__bam_peak_127	210	.	8.52794	25.7137	21.0276	119
chr1	143803954	143804152	Host__bam_peak_128	156	.	10.2231	20.177	15.634	103
chr1	144412513	144412906	Host__bam_peak_129	645	.	14.6222	70.246	64.5968	172
chr1	144419116	144419431	Host__bam_peak_130	52	.	5.49859	9.25463	5.25582	111
chr1	145157046	145157329	Host__bam_peak_131	223	.	7.10069	27.0413	22.3305	134
chr1	145281034	145281550	Host__bam_peak_132	261	.	6.61969	30.9682	26.1783	205
chr1	145287655	145287980	Host__bam_peak_133	160	.	7.40584	20.6205	16.0628	136
chr1	145465451	145465838	Host__bam_peak_134	346	.	9.98587	39.6602	34.6988	215
chr1	145475279	145475430	Host__bam_peak_135	53	.	5.14534	9.33058	5.32632	78
chr1	145740309	145740605	Host__bam_peak_136	168	.	8.77734	21.4007	16.8252	131
chr1	145782570	145782720	Host__bam_peak_137	30	.	4.35195	6.71452	3.00527	131
chr1	145927531	145927694	Host__bam_peak_138	61	.	4.20446	10.1841	6.10635	112
chr1	146035557	146035916	Host__bam_peak_139	473	.	10.799	52.6063	47.3584	183
chr1	146036936	146037261	Host__bam_peak_140	425	.	9.67844	47.713	42.5766	168
chr1	146037918	146038260	Host__bam_peak_141	663	.	16.1622	72.0307	66.3457	171
chr1	146039280	146039626	Host__bam_peak_142	526	.	12.1282	58.0159	52.6412	149
chr1	146051744	146052357	Host__bam_peak_143	340	.	12.1136	39.0455	34.0976	410
chr1	146376783	146377472	Host__bam_peak_144a	211	.	5.95772	25.8434	21.156	262
chr1	146376783	146377472	Host__bam_peak_144b	80	.	5.71257	12.2214	8.00329	589
chr1	146387385	146387697	Host__bam_peak_145	187	.	7.55177	23.4128	18.78	150
chr1	148038556	148038960	Host__bam_peak_146	64	.	4.45798	10.5202	6.41503	144
chr1	148264966	148265136	Host__bam_peak_147	58	.	5.68511	9.92029	5.86122	94
chr1	148302693	148302941	Host__bam_peak_148	60	.	4.57081	10.1575	6.08332	102
chr1	148303382	148303733	Host__bam_peak_149	220	.	8.75236	26.7672	22.0598	159
chr1	148353527	148353708	Host__bam_peak_150	48	.	5.66207	8.85145	4.88937	73
chr1	148522531	148523048	Host__bam_peak_151	404	.	10.3494	45.5806	40.4923	177
chr1	148529195	148529654	Host__bam_peak_152	105	.	6.44338	14.906	10.5547	204
chr1	149558278	149558491	Host__bam_peak_153	47	.	4.63923	8.71743	4.76553	84
chr1	149636748	149637002	Host__bam_peak_154	61	.	4.20446	10.1841	6.10635	124
chr1	149708549	149708832	Host__bam_peak_155	205	.	7.11523	25.178	20.507	159
chr1	149712509	149712754	Host__bam_peak_156	190	.	9.38267	23.6465	19.008	102
chr1	150363737	150363921	Host__bam_peak_157	88	.	4.96718	13.1158	8.84858	99
chr1	150568290	150568440	Host__bam_peak_158	56	.	5.1347	9.65328	5.61699	73
chr1	150579393	150579693	Host__bam_peak_159	81	.	4.68959	12.391	8.1593	163
chr1	153535921	153536088	Host__bam_peak_160	24	.	3.59071	6.10723	2.48592	77
chr1	153633979	153634250	Host__bam_peak_161	108	.	5.63917	15.1707	10.8032	98
chr1	153671131	153671530	Host__bam_peak_162	1001	.	20.8667	106.189	100.147	170
chr1	153990570	153990850	Host__bam_peak_163	97	.	5.8349	14.0446	9.72589	129
chr1	154590881	154591064	Host__bam_peak_164	72	.	5.16165	11.4593	7.28527	99
chr1	154961693	154962099	Host__bam_peak_165a	57	.	4.71281	9.82576	5.77352	160
chr1	154961693	154962099	Host__bam_peak_165b	40	.	3.55035	7.93192	4.06652	270
chr1	155209180	155209330	Host__bam_peak_166	40	.	3.97462	7.93538	4.06652	76
chr1	155911289	155911455	Host__bam_peak_167	67	.	4.7424	10.8734	6.7454	77
chr1	155978471	155978649	Host__bam_peak_168	48	.	4.84944	8.79332	4.83425	80
chr1	156114705	156114875	Host__bam_peak_169	50	.	4.10134	9.06142	5.07689	77
chr1	156282872	156283035	Host__bam_peak_170	58	.	4.46851	9.92371	5.86384	73
chr1	156668042	156668331	Host__bam_peak_171	43	.	5.08372	8.23253	4.34002	163
chr1	156741280	156741481	Host__bam_peak_172	70	.	4.58916	11.1587	7.01007	70
chr1	161045912	161046321	Host__bam_peak_173	101	.	6.2128	14.4361	10.1024	107
chr1	161132557	161132866	Host__bam_peak_174	35	.	3.00834	7.39473	3.596	191
chr1	161153877	161154079	Host__bam_peak_175	71	.	4.6363	11.275	7.11213	85
chr1	161177332	161177721	Host__bam_peak_176a	55	.	4.93359	9.6117	5.5788	98
chr1	161177332	161177721	Host__bam_peak_176b	27	.	3.38806	6.3677	2.70872	266
chr1	161202290	161202470	Host__bam_peak_177	29	.	3.74256	6.65768	2.95434	71
chr1	161225958	161226150	Host__bam_peak_178	124	.	6.16065	16.8369	12.4049	80
chr1	161399543	161399898	Host__bam_peak_179	549	.	12.4517	60.3548	54.9255	167
chr1	161421985	161422289	Host__bam_peak_180	301	.	8.73233	34.9802	30.1086	145
chr1	161427925	161428279	Host__bam_peak_181	421	.	11.9238	47.3107	42.1862	191
chr1	161440065	161440246	Host__bam_peak_182	105	.	6.44338	14.906	10.5547	99
chr1	161440670	161440857	Host__bam_peak_183	157	.	8.47467	20.2996	15.7547	79
chr1	161523728	161524062	Host__bam_peak_184	242	.	6.82517	28.9687	24.2178	164
chr1	161530210	161530482	Host__bam_peak_185	332	.	10.334	38.1367	33.2039	156
chr1	161530994	161531330	Host__bam_peak_186	421	.	11.9238	47.3107	42.1862	203
chr1	161532074	161532251	Host__bam_peak_187	109	.	8.71623	15.316	10.9425	72
chr1	161540121	161540443	Host__bam_peak_188	583	.	15.7094	63.858	58.3463	167
chr1	161612601	161612899	Host__bam_peak_189	302	.	13.5632	35.0801	30.2079	151
chr1	161621537	161621855	Host__bam_peak_190	194	.	8.76299	24.0646	19.4196	184
chr1	161766216	161766395	Host__bam_peak_191	25	.	3.54053	6.24126	2.59922	169
chr1	167714583	167714972	Host__bam_peak_192	661	.	17.0559	71.8253	66.1441	161
chr1	167715351	167715693	Host__bam_peak_193	385	.	9.13317	43.55	38.506	192
chr1	167791917	167792101	Host__bam_peak_194	150	.	7.38667	19.6118	15.0891	104
chr1	169893942	169894238	Host__bam_peak_195	120	.	4.92929	16.4852	12.0683	138
chr1	172903694	172903846	Host__bam_peak_196	47	.	4.17335	8.6566	4.71297	74
chr1	172909550	172909804	Host__bam_peak_197	40	.	3.97462	7.93538	4.06652	126
chr1	172914721	172914889	Host__bam_peak_198	50	.	4.10134	9.06142	5.07689	71
chr1	172934008	172934188	Host__bam_peak_199	72	.	4.9984	11.4536	7.28445	101
chr1	172955441	172955701	Host__bam_peak_200	106	.	5.02966	15.0399	10.6778	136
chr1	173824406	173824681	Host__bam_peak_201	78	.	4.43793	12.0241	7.82052	103
chr1	173867789	173868052	Host__bam_peak_202	127	.	5.65984	17.1853	12.7401	168
chr1	180131566	180131724	Host__bam_peak_203	50	.	4.48839	9.03834	5.05865	112
chr1	181112572	181112766	Host__bam_peak_204	71	.	4.29	11.3042	7.13925	84
chr1	183842548	183842743	Host__bam_peak_205	65	.	5.10906	10.6445	6.52619	84
chr1	186974922	186975177	Host__bam_peak_206	170	.	7.63026	21.6148	17.028	107
chr1	188090546	188090696	Host__bam_peak_207	69	.	5.75067	11.1458	6.99765	112
chr1	199272757	199272961	Host__bam_peak_208	71	.	4.6363	11.275	7.11213	112
chr1	201636691	201636912	Host__bam_peak_209	31	.	3.39591	6.83687	3.10253	77
chr1	201640722	201640915	Host__bam_peak_210	106	.	5.02966	15.0399	10.6778	83
chr1	202807557	202807741	Host__bam_peak_211	20	.	3.79751	5.52729	2.00506	67
chr1	202808326	202808544	Host__bam_peak_212	55	.	4.89697	9.54056	5.51099	71
chr1	203305439	203305648	Host__bam_peak_213	52	.	3.84621	9.2332	5.23833	106
chr1	204171777	204171942	Host__bam_peak_214	50	.	5.32979	8.97172	5.00456	93
chr1	204506394	204507219	Host__bam_peak_215a	768	.	17.4883	82.714	76.8674	179
chr1	204506394	204507219	Host__bam_peak_215b	459	.	11.158	51.1399	45.9236	677
chr1	205301480	205301682	Host__bam_peak_216	173	.	8.24752	21.931	17.3368	98
chr1	206612333	206612517	Host__bam_peak_217	135	.	5.82155	18.0289	13.5529	112
chr1	209704694	209704844	Host__bam_peak_218	23	.	3.37842	5.90004	2.31116	52
chr1	210373872	210374335	Host__bam_peak_219	205	.	7.4894	25.2326	20.558	213
chr1	211037117	211037281	Host__bam_peak_220	59	.	5.16535	10.0568	5.99059	112
chr1	211259153	211259347	Host__bam_peak_221	54	.	4.4227	9.51135	5.48755	74
chr1	218527921	218528141	Host__bam_peak_222	67	.	4.76954	10.9357	6.79828	122
chr1	221097841	221098012	Host__bam_peak_223	37	.	4.50077	7.54383	3.7236	79
chr1	221440079	221440258	Host__bam_peak_224	50	.	4.48839	9.03834	5.05865	125
chr1	221718584	221718808	Host__bam_peak_225	115	.	5.96192	15.9491	11.5502	106
chr1	222283215	222283494	Host__bam_peak_226	77	.	6.00103	11.991	7.78928	165
chr1	222464901	222465269	Host__bam_peak_227	443	.	15.1188	49.5565	44.3818	132
chr1	222712611	222712774	Host__bam_peak_228	74	.	4.52788	11.6402	7.4579	126
chr1	223712522	223712672	Host__bam_peak_229	71	.	4.6363	11.275	7.11213	73
chr1	227728076	227728510	Host__bam_peak_230	138	.	8.52766	18.3386	13.855	318
chr1	230104814	230104970	Host__bam_peak_231	54	.	3.66537	9.4875	5.46523	86
chr1	231827416	231827590	Host__bam_peak_232	79	.	5.67017	12.1373	7.92026	89
chr1	235011876	235012051	Host__bam_peak_233	63	.	5.00387	10.4301	6.33276	113
chr1	240351051	240351203	Host__bam_peak_234	37	.	4.68671	7.56703	3.74306	71
chr1	241482964	241483205	Host__bam_peak_235	58	.	5.68511	9.92029	5.86122	85
chr1	241838027	241838230	Host__bam_peak_236	32	.	3.56638	7.01111	3.25898	83
chr1	243927020	243927172	Host__bam_peak_237	54	.	5.0112	9.42354	5.40758	74
chr1	244835048	244835198	Host__bam_peak_238	33	.	3.96904	7.11361	3.35468	97
chr1	244862907	244863462	Host__bam_peak_239	112	.	7.27856	15.6175	11.2342	207
chr1	244970436	244970615	Host__bam_peak_240	97	.	5.8349	14.0446	9.72589	81
chr1	246110678	246110841	Host__bam_peak_241	65	.	5.10906	10.6445	6.52619	75
chr1	248826064	248826286	Host__bam_peak_242	57	.	3.5305	9.79247	5.74756	131
chr1	248873730	248874595	Host__bam_peak_243a	619	.	12.1321	67.5767	61.9821	188
chr1	248873730	248874595	Host__bam_peak_243b	862	.	18.2333	92.1985	86.2597	609
chr10	4770766	4771055	Host__bam_peak_244	90	.	5.36573	13.372	9.08622	158
chr10	4771464	4771632	Host__bam_peak_245	48	.	4.67392	8.78425	4.82998	73
chr10	9579211	9579505	Host__bam_peak_246	102	.	6.9621	14.5884	10.2489	92
chr10	9625271	9625470	Host__bam_peak_247	64	.	4.45798	10.5202	6.41503	113
chr10	10038430	10038662	Host__bam_peak_248	90	.	7.48879	13.306	9.0259	124
chr10	14185426	14185808	Host__bam_peak_249	114	.	6.70111	15.8636	11.4693	238
chr10	14397135	14397397	Host__bam_peak_250	179	.	6.36104	22.5241	17.913	132
chr10	17229252	17229457	Host__bam_peak_251	120	.	5.82589	16.4278	12.012	78
chr10	17239332	17239492	Host__bam_peak_252	30	.	4.07791	6.78309	3.06755	52
chr10	18158058	18158208	Host__bam_peak_253	44	.	4.62163	8.37121	4.45809	88
chr10	19250721	19250898	Host__bam_peak_254	73	.	6.20525	11.5656	7.38836	99
chr10	22229359	22229693	Host__bam_peak_255	387	.	12.1187	43.7535	38.7063	181
chr10	22997165	22997397	Host__bam_peak_256	86	.	7.76653	12.9582	8.69911	108
chr10	29659086	29659253	Host__bam_peak_257	78	.	5.28362	12.0822	7.8733	73
chr10	29784474	29784726	Host__bam_peak_258	193	.	9.54915	23.9632	19.3203	86
chr10	31034676	31034860	Host__bam_peak_259	70	.	5.41244	11.2515	7.09443	85
chr10	31134739	31134983	Host__bam_peak_260	129	.	5.47345	17.4338	12.9815	126
chr10	31319188	31319374	Host__bam_peak_261	97	.	6.2319	14.0581	9.73891	107
chr10	32346323	32346655	Host__bam_peak_262	88	.	5.61048	13.1658	8.89042	130
chr10	32347004	32347202	Host__bam_peak_263	91	.	5.72142	13.4048	9.11748	76
chr10	33264321	33264541	Host__bam_peak_264	174	.	8.3092	22.0586	17.4613	100
chr10	35574943	35575157	Host__bam_peak_265	50	.	4.10134	9.06142	5.07689	97
chr10	43140457	43140610	Host__bam_peak_266	62	.	5.1547	10.3856	6.29048	109
chr10	43809414	43809564	Host__bam_peak_267	45	.	5.02148	8.4489	4.52666	70
chr10	44752962	44753117	Host__bam_peak_268	60	.	4.57081	10.1575	6.08332	78
chr10	48607036	48607257	Host__bam_peak_269	83	.	5.167	12.5435	8.30284	116
chr10	52319157	52319418	Host__bam_peak_270	105	.	6.44338	14.906	10.5547	145
chr10	58458115	58458265	Host__bam_peak_271	37	.	4.50077	7.54383	3.7236	102
chr10	60914632	60914946	Host__bam_peak_272	64	.	4.45798	10.5202	6.41503	186
chr10	62096604	62096874	Host__bam_peak_273	53	.	5.18147	9.3954	5.386	200
chr10	62136896	62137322	Host__bam_peak_274	204	.	9.02073	25.1504	20.4812	267
chr10	62231450	62231608	Host__bam_peak_275	33	.	4.12376	7.14155	3.37475	72
chr10	62503999	62504149	Host__bam_peak_276	42	.	5.61504	8.1816	4.29331	62
chr10	67764377	67764724	Host__bam_peak_277	796	.	20.8251	85.5623	79.6814	158
chr10	68093986	68094238	Host__bam_peak_278	30	.	3.81513	6.80497	3.07513	163
chr10	70816468	70816618	Host__bam_peak_279	57	.	5.37981	9.74843	5.70889	75
chr10	71871357	71871621	Host__bam_peak_280a	20	.	3.55551	5.57123	2.04168	93
chr10	71871357	71871621	Host__bam_peak_280b	20	.	3.55551	5.57123	2.04168	178
chr10	73772450	73772679	Host__bam_peak_281	26	.	3.35362	6.28864	2.64202	154
chr10	73909174	73909400	Host__bam_peak_282	93	.	5.17125	13.6341	9.33612	142
chr10	73911100	73911255	Host__bam_peak_283	74	.	4.52788	11.6402	7.4579	95
chr10	73917910	73918144	Host__bam_peak_284	40	.	4.3815	7.91734	4.05727	83
chr10	73918383	73918699	Host__bam_peak_285	89	.	6.92104	13.2083	8.93263	256
chr10	73998064	73998242	Host__bam_peak_286	82	.	5.30207	12.4882	8.253	85
chr10	74826604	74826810	Host__bam_peak_287	42	.	3.71933	8.12228	4.23877	90
chr10	76583756	76584062	Host__bam_peak_288a	73	.	5.35234	11.4971	7.32108	69
chr10	76583756	76584062	Host__bam_peak_288b	28	.	3.57715	6.55605	2.85964	222
chr10	78973603	78973833	Host__bam_peak_289	48	.	4.13539	8.85698	4.89455	89
chr10	79151900	79152054	Host__bam_peak_290	44	.	4.62163	8.37121	4.45809	80
chr10	81116372	81116609	Host__bam_peak_291	61	.	5.86516	10.2242	6.14262	151
chr10	89278309	89278511	Host__bam_peak_292	21	.	3.60829	5.66862	2.11939	60
chr10	89515636	89515808	Host__bam_peak_293	69	.	5.75067	11.1458	6.99765	105
chr10	93458874	93459081	Host__bam_peak_294	23	.	3.27706	5.89711	2.31116	92
chr10	93471152	93471395	Host__bam_peak_295	61	.	4.90294	10.2225	6.14262	89
chr10	95326487	95326637	Host__bam_peak_296	45	.	4.84267	8.45894	4.53244	71
chr10	95656537	95656981	Host__bam_peak_297	1280	.	19.3569	134.306	128.069	264
chr10	96043496	96043646	Host__bam_peak_298	59	.	4.97024	10.0209	5.95704	62
chr10	101694151	101694314	Host__bam_peak_299	84	.	6.14186	12.6517	8.40709	74
chr10	102918452	102918725	Host__bam_peak_300	90	.	5.51415	13.3358	9.05437	158
chr10	103045205	103045378	Host__bam_peak_301	53	.	4.37208	9.3976	5.386	78
chr10	103367948	103368108	Host__bam_peak_302	67	.	4.76954	10.9357	6.79828	67
chr10	109282643	109282832	Host__bam_peak_303	122	.	7.59502	16.665	12.2417	109
chr10	110497828	110497987	Host__bam_peak_304	23	.	2.90702	5.95869	2.36429	90
chr10	112951485	112951695	Host__bam_peak_305	87	.	6.12479	13.025	8.76408	137
chr10	119104079	119104252	Host__bam_peak_306	62	.	5.28959	10.292	6.2036	93
chr10	119371317	119371505	Host__bam_peak_307	58	.	4.46851	9.92371	5.86384	131
chr10	119872789	119872981	Host__bam_peak_308	21	.	3.5021	5.69986	2.14384	93
chr10	119892443	119892622	Host__bam_peak_309	27	.	2.94538	6.43857	2.76484	106
chr10	121927993	121928184	Host__bam_peak_310	170	.	6.2131	21.6495	17.0604	97
chr10	124943760	124943964	Host__bam_peak_311	131	.	8.6686	17.5763	13.1224	85
chr10	126134308	126134471	Host__bam_peak_312	86	.	6.75107	12.9162	8.65895	94
chr10	126460162	126460320	Host__bam_peak_313	40	.	4.3815	7.91734	4.05727	81
chr10	129323952	129324108	Host__bam_peak_314	70	.	5.56799	11.1824	7.03317	96
chr10	130202156	130202366	Host__bam_peak_315	64	.	6.731	10.5705	6.462	108
chr11	208674	208859	Host__bam_peak_316	48	.	4.40301	8.85928	4.89575	106
chr11	695803	695953	Host__bam_peak_317	54	.	4.4227	9.51135	5.48755	68
chr11	762675	762933	Host__bam_peak_318	37	.	4.54	7.61314	3.7833	81
chr11	763026	763201	Host__bam_peak_319	102	.	6.9621	14.5884	10.2489	83
chr11	2699859	2700031	Host__bam_peak_320	83	.	7.0337	12.558	8.31731	104
chr11	4094699	4094851	Host__bam_peak_321	53	.	4.37208	9.3976	5.386	64
chr11	5343664	5343853	Host__bam_peak_322	78	.	5.28362	12.0822	7.8733	87
chr11	5364340	5364553	Host__bam_peak_323	143	.	5.98326	18.8843	14.3797	113
chr11	6319693	6319843	Host__bam_peak_324	74	.	4.52788	11.6402	7.4579	117
chr11	6320429	6320589	Host__bam_peak_325	67	.	4.76954	10.9357	6.79828	72
chr11	6606831	6607112	Host__bam_peak_326	26	.	3.97407	6.33069	2.68066	73
chr11	8682594	8682770	Host__bam_peak_327	42	.	3.71933	8.12228	4.23877	120
chr11	8688893	8689097	Host__bam_peak_328	75	.	5.46726	11.7306	7.53814	94
chr11	9460939	9461219	Host__bam_peak_329	74	.	5.08999	11.6574	7.47438	181
chr11	9759722	9759917	Host__bam_peak_330	75	.	4.2258	11.7156	7.52801	90
chr11	10305001	10305250	Host__bam_peak_331	53	.	3.53445	9.32609	5.32545	93
chr11	10307660	10308114	Host__bam_peak_332	93	.	5.17125	13.6341	9.33612	183
chr11	10808500	10809407	Host__bam_peak_333a	152	.	6.14497	19.7512	15.2192	159
chr11	10808500	10809407	Host__bam_peak_333b	190	.	6.06682	23.7293	19.0885	362
chr11	10808500	10809407	Host__bam_peak_333c	748	.	14.3493	80.698	74.8751	624
chr11	10857695	10857969	Host__bam_peak_334	130	.	6.10396	17.5378	13.0839	109
chr11	11841850	11842026	Host__bam_peak_335	92	.	5.61708	13.5656	9.27264	91
chr11	26947355	26947585	Host__bam_peak_336	71	.	5.24215	11.271	7.11188	138
chr11	28086739	28086927	Host__bam_peak_337	47	.	4.63923	8.71743	4.76553	87
chr11	29120098	29120284	Host__bam_peak_338	72	.	5.16165	11.4593	7.28527	97
chr11	29173748	29173936	Host__bam_peak_339	71	.	4.29	11.3042	7.13925	74
chr11	29293966	29294126	Host__bam_peak_340	98	.	7.48652	14.1668	9.84495	69
chr11	33039356	33039557	Host__bam_peak_341	151	.	6.41949	19.628	15.1019	89
chr11	34972905	34973197	Host__bam_peak_342	74	.	4.52788	11.6402	7.4579	153
chr11	34977037	34977733	Host__bam_peak_343a	170	.	7.63026	21.6148	17.028	134
chr11	34977037	34977733	Host__bam_peak_343b	77	.	5.36988	11.9002	7.70216	499
chr11	35526382	35526742	Host__bam_peak_344a	72	.	5.70522	11.4414	7.27331	96
chr11	35526382	35526742	Host__bam_peak_344b	65	.	4.93723	10.633	6.5161	267
chr11	36149806	36149978	Host__bam_peak_345	57	.	4.71281	9.82576	5.77352	84
chr11	37504160	37504345	Host__bam_peak_346	40	.	3.97462	7.93538	4.06652	96
chr11	43358814	43359069	Host__bam_peak_347	90	.	5.36573	13.372	9.08622	102
chr11	44862298	44862459	Host__bam_peak_348	38	.	3.28619	7.65122	3.81791	73
chr11	45907754	45907948	Host__bam_peak_349	33	.	4.95893	7.14116	3.37475	17
chr11	47176747	47176930	Host__bam_peak_350	38	.	3.7447	7.67512	3.83588	131
chr11	47248757	47249044	Host__bam_peak_351	120	.	4.92929	16.4852	12.0683	128
chr11	47565477	47565744	Host__bam_peak_352	83	.	6.32919	12.5884	8.34593	146
chr11	47924340	47924490	Host__bam_peak_353	87	.	5.71871	13.009	8.74854	70
chr11	57434739	57434904	Host__bam_peak_354	94	.	6.09516	13.7828	9.48099	88
chr11	57638223	57638468	Host__bam_peak_355	37	.	4.03955	7.52688	3.70842	99
chr11	57646876	57647198	Host__bam_peak_356	33	.	4.43043	7.12943	3.36911	79
chr11	57649809	57650347	Host__bam_peak_357a	116	.	6.56879	16.031	11.6293	110
chr11	57649809	57650347	Host__bam_peak_357b	123	.	6.50816	16.7761	12.3488	320
chr11	59550418	59551968	Host__bam_peak_358a	379	.	7.12537	42.9366	37.906	199
chr11	59550418	59551968	Host__bam_peak_358b	446	.	11.146	49.8094	44.6277	581
chr11	59550418	59551968	Host__bam_peak_358c	483	.	13.914	53.5832	48.3154	951
chr11	59550418	59551968	Host__bam_peak_358d	515	.	13.5137	56.9445	51.595	1394
chr11	59556290	59556679	Host__bam_peak_359	376	.	11.1289	42.6623	37.6372	162
chr11	59557150	59557307	Host__bam_peak_360	59	.	4.97024	10.0209	5.95704	70
chr11	59557397	59557633	Host__bam_peak_361	247	.	8.74415	29.4924	24.7323	127
chr11	59560215	59560543	Host__bam_peak_362	585	.	13.7306	64.0468	58.5241	172
chr11	59566090	59566516	Host__bam_peak_363	409	.	9.91138	46.0772	40.9788	260
chr11	60841980	60842134	Host__bam_peak_364	37	.	4.03955	7.52688	3.70842	72
chr11	61680188	61680542	Host__bam_peak_365	2173	.	33.524	224.682	217.362	165
chr11	61963392	61963556	Host__bam_peak_366	44	.	4.47322	8.39475	4.47758	106
chr11	61967451	61967750	Host__bam_peak_367	88	.	5.61048	13.1658	8.89042	142
chr11	62646447	62646665	Host__bam_peak_368	86	.	5.15904	12.8839	8.62818	104
chr11	62665188	62665527	Host__bam_peak_369	124	.	4.83042	16.8428	12.4101	177
chr11	62709432	62709868	Host__bam_peak_370	478	.	9.54302	53.1505	47.8939	180
chr11	62787270	62787429	Host__bam_peak_371	50	.	4.48839	9.03834	5.05865	69
chr11	62791824	62792014	Host__bam_peak_372	115	.	6.95999	15.9302	11.5347	110
chr11	62840979	62841170	Host__bam_peak_373	32	.	3.56638	7.01111	3.25898	108
chr11	62841231	62841931	Host__bam_peak_374	546	.	10.7433	60.0495	54.6249	351
chr11	63986487	63986637	Host__bam_peak_375	61	.	4.75291	10.2381	6.152	63
chr11	64241594	64241744	Host__bam_peak_376	40	.	3.97462	7.93538	4.06652	59
chr11	64245853	64246028	Host__bam_peak_377	61	.	4.20446	10.1841	6.10635	68
chr11	64285299	64285979	Host__bam_peak_378	2323	.	32.9888	240.573	232.35	461
chr11	65422665	65424301	Host__bam_peak_379a	1541	.	31.7566	160.577	154.137	293
chr11	65422665	65424301	Host__bam_peak_379b	251	.	7.92378	29.9698	25.199	882
chr11	65422665	65424301	Host__bam_peak_379c	173	.	7.56145	21.9527	17.3577	1137
chr11	65422665	65424301	Host__bam_peak_379d	138	.	7.0042	18.3124	13.8295	1499
chr11	65424385	65425654	Host__bam_peak_380a	71	.	5.24215	11.271	7.11188	106
chr11	65424385	65425654	Host__bam_peak_380b	159	.	7.78748	20.4631	15.9154	524
chr11	65424385	65425654	Host__bam_peak_380c	230	.	9.44346	27.735	23.0099	1031
chr11	65425743	65426211	Host__bam_peak_381	102	.	6.0703	14.5519	10.213	296
chr11	65426473	65426652	Host__bam_peak_382	34	.	3.77588	7.23486	3.45038	111
chr11	65426760	65428407	Host__bam_peak_383a	80	.	5.71257	12.2214	8.00329	99
chr11	65426760	65428407	Host__bam_peak_383b	54	.	4.04275	9.47993	5.45834	496
chr11	65426760	65428407	Host__bam_peak_383c	65	.	4.93723	10.633	6.5161	986
chr11	65426760	65428407	Host__bam_peak_383d	57	.	4.86577	9.81171	5.76537	1071
chr11	65426760	65428407	Host__bam_peak_383e	53	.	4.37208	9.3976	5.386	1286
chr11	65426760	65428407	Host__bam_peak_383f	101	.	6.2128	14.4361	10.1024	1545
chr11	65428543	65428976	Host__bam_peak_384a	80	.	5.94652	12.2841	8.06235	159
chr11	65428543	65428976	Host__bam_peak_384b	33	.	4.27892	7.14796	3.37943	361
chr11	65497402	65497752	Host__bam_peak_385	205	.	7.11523	25.178	20.507	174
chr11	65498923	65499240	Host__bam_peak_386	462	.	10.651	51.5029	46.2797	148
chr11	65501265	65501468	Host__bam_peak_387	76	.	5.50271	11.8021	7.60812	97
chr11	65502218	65502379	Host__bam_peak_388	23	.	3.37842	5.90004	2.31116	73
chr11	65506503	65508185	Host__bam_peak_389a	67	.	5.61366	10.895	6.76619	243
chr11	65506503	65508185	Host__bam_peak_389b	131	.	7.11102	17.6101	13.1544	469
chr11	65506503	65508185	Host__bam_peak_389c	142	.	6.24117	18.7335	14.2352	729
chr11	65506503	65508185	Host__bam_peak_389d	256	.	8.89199	30.4141	25.6374	1158
chr11	65852644	65852907	Host__bam_peak_390	41	.	4.97447	8.05072	4.1723	163
chr11	65858038	65858218	Host__bam_peak_391	40	.	3.97462	7.93538	4.06652	72
chr11	65888373	65888578	Host__bam_peak_392	28	.	3.03341	6.50592	2.82893	118
chr11	65891047	65891219	Host__bam_peak_393	61	.	4.62373	10.2775	6.19006	74
chr11	65900250	65900488	Host__bam_peak_394	72	.	5.16165	11.4593	7.28527	134
chr11	65918862	65919057	Host__bam_peak_395	53	.	4.66946	9.41299	5.39902	75
chr11	66316898	66317110	Host__bam_peak_396	42	.	3.71933	8.12228	4.23877	82
chr11	66348010	66348471	Host__bam_peak_397	542	.	11.1779	59.6459	54.2305	155
chr11	66418293	66418511	Host__bam_peak_398	46	.	3.69828	8.57424	4.6428	80
chr11	66638617	66638794	Host__bam_peak_399	31	.	3.39591	6.83687	3.10253	156
chr11	68213894	68214097	Host__bam_peak_400	50	.	4.48839	9.03834	5.05865	97
chr11	68459901	68460308	Host__bam_peak_401	519	.	13.6702	57.3448	51.9891	257
chr11	69297319	69297590	Host__bam_peak_402	118	.	5.92334	16.2645	11.8547	104
chr11	69641043	69641244	Host__bam_peak_403	33	.	3.1598	7.0703	3.31309	98
chr11	69641789	69642096	Host__bam_peak_404	47	.	4.17335	8.6566	4.71297	120
chr11	69642808	69642983	Host__bam_peak_405	50	.	4.79219	9.0105	5.04062	58
chr11	69655049	69655420	Host__bam_peak_406a	40	.	4.3815	7.91734	4.05727	70
chr11	69655049	69655420	Host__bam_peak_406b	61	.	4.90294	10.2225	6.14262	247
chr11	69655525	69655885	Host__bam_peak_407	83	.	5.167	12.5435	8.30284	134
chr11	70005467	70005641	Host__bam_peak_408	122	.	5.32552	16.624	12.2019	97
chr11	70399800	70400052	Host__bam_peak_409	43	.	4.26397	8.2717	4.37025	145
chr11	72103117	72103351	Host__bam_peak_410	38	.	3.7447	7.67512	3.83588	117
chr11	72239625	72239978	Host__bam_peak_411a	50	.	4.48839	9.03834	5.05865	161
chr11	72239625	72239978	Host__bam_peak_411b	105	.	6.05932	14.9397	10.5842	259
chr11	72822079	72822427	Host__bam_peak_412	299	.	9.73781	34.8285	29.9602	181
chr11	75562190	75562362	Host__bam_peak_413	36	.	3.55762	7.47018	3.66129	85
chr11	75563173	75563401	Host__bam_peak_414	65	.	5.11982	10.6663	6.54707	103
chr11	76235396	76236030	Host__bam_peak_415a	390	.	10.0473	44.0731	39.0174	137
chr11	76235396	76236030	Host__bam_peak_415b	472	.	9.85858	52.5275	47.282	492
chr11	77821053	77821255	Host__bam_peak_416	135	.	5.82155	18.0289	13.5529	101
chr11	83051942	83052124	Host__bam_peak_417	97	.	5.8349	14.0446	9.72589	78
chr11	86484291	86484629	Host__bam_peak_418	76	.	5.185	11.8669	7.67087	201
chr11	86524140	86524417	Host__bam_peak_419a	28	.	3.03341	6.50592	2.82893	112
chr11	86524140	86524417	Host__bam_peak_419b	31	.	3.39591	6.83687	3.10253	170
chr11	88402053	88402220	Host__bam_peak_420	24	.	3.59071	6.10723	2.48592	117
chr11	93054962	93055131	Host__bam_peak_421	109	.	5.52789	15.2804	10.908	93
chr11	93741319	93741476	Host__bam_peak_422	51	.	4.27423	9.17588	5.1878	73
chr11	95877424	95877626	Host__bam_peak_423	65	.	5.31243	10.6928	6.57143	115
chr11	95924011	95924193	Host__bam_peak_424	57	.	4.71281	9.82576	5.77352	75
chr11	100671521	100671742	Host__bam_peak_425	44	.	5.13202	8.31264	4.40664	126
chr11	104033171	104033331	Host__bam_peak_426	99	.	7.03007	14.2675	9.93885	89
chr11	105047269	105047507	Host__bam_peak_427	101	.	5.34957	14.4502	10.1131	132
chr11	105244514	105244716	Host__bam_peak_428	98	.	5.56446	14.2162	9.89063	105
chr11	105910196	105910346	Host__bam_peak_429	30	.	4.23734	6.79478	3.07382	69
chr11	109940841	109941034	Host__bam_peak_430	62	.	5.1547	10.3856	6.29048	79
chr11	111631762	111632009	Host__bam_peak_431	318	.	10.7721	36.7119	31.8076	118
chr11	112157458	112157608	Host__bam_peak_432	24	.	3.59071	6.10723	2.48592	66
chr11	112365021	112365176	Host__bam_peak_433	46	.	3.30985	8.60021	4.66541	141
chr11	115398507	115398668	Host__bam_peak_434	44	.	5.13202	8.31264	4.40664	72
chr11	115622567	115622761	Host__bam_peak_435	30	.	4.07791	6.78309	3.06755	83
chr11	115623018	115623289	Host__bam_peak_436	88	.	5.41493	13.1122	8.8451	180
chr11	118436265	118436439	Host__bam_peak_437	115	.	6.95999	15.9302	11.5347	77
chr11	119095312	119095485	Host__bam_peak_438	90	.	5.04179	13.3066	9.02634	91
chr11	119101833	119102054	Host__bam_peak_439	143	.	6.27339	18.8167	14.316	107
chr11	122045327	122045524	Host__bam_peak_440	126	.	7.80852	17.0545	12.6145	104
chr11	122137229	122137401	Host__bam_peak_441	66	.	5.55692	10.7905	6.66683	81
chr11	122189298	122189529	Host__bam_peak_442	78	.	4.81462	12.046	7.8389	106
chr11	122197072	122197337	Host__bam_peak_443	143	.	5.98326	18.8843	14.3797	137
chr11	122208190	122208428	Host__bam_peak_444	152	.	6.14497	19.7512	15.2192	130
chr11	122235806	122236025	Host__bam_peak_445	213	.	10.6868	26.0672	21.3766	106
chr11	123061994	123062224	Host__bam_peak_446	160	.	6.30668	20.6292	16.069	114
chr11	124179436	124179591	Host__bam_peak_447	53	.	5.14534	9.33058	5.32632	95
chr11	131000428	131000704	Host__bam_peak_448	153	.	5.91724	19.931	15.3941	150
chr11	132065061	132065276	Host__bam_peak_449	92	.	4.73379	13.5056	9.21563	92
chr11	132072217	132072405	Host__bam_peak_450	63	.	4.84332	10.4327	6.33438	77
chr11	134692126	134692276	Host__bam_peak_451	44	.	5.69546	8.31048	4.40664	110
chr12	1474180	1474424	Host__bam_peak_452	67	.	4.36617	10.9044	6.77252	100
chr12	6384012	6384266	Host__bam_peak_453	31	.	3.53012	6.92674	3.18562	105
chr12	6534313	6534943	Host__bam_peak_454a	25	.	3.2342	6.22318	2.58234	74
chr12	6534313	6534943	Host__bam_peak_454b	143	.	5.98326	18.8843	14.3797	293
chr12	6538354	6539068	Host__bam_peak_455a	62	.	5.1547	10.3856	6.29048	93
chr12	6538354	6539068	Host__bam_peak_455b	82	.	6.06523	12.5081	8.27255	451
chr12	6663041	6663212	Host__bam_peak_456	65	.	4.79013	10.6501	6.53117	128
chr12	6766315	6766465	Host__bam_peak_457	42	.	4.67951	8.16659	4.28022	72
chr12	6937647	6938107	Host__bam_peak_458	32	.	3.69138	7.04938	3.29441	269
chr12	6943775	6944248	Host__bam_peak_459	111	.	5.33643	15.5349	11.1537	221
chr12	7936096	7936280	Host__bam_peak_460	48	.	3.88104	8.79244	4.83425	78
chr12	10184674	10184825	Host__bam_peak_461	78	.	5.84639	12.0937	7.88193	78
chr12	12870504	12870663	Host__bam_peak_462	38	.	3.7447	7.67512	3.83588	90
chr12	16347635	16347820	Host__bam_peak_463	37	.	4.34977	7.56427	3.74154	125
chr12	18383190	18383432	Host__bam_peak_464	137	.	7.4374	18.2751	13.7936	109
chr12	19152076	19152283	Host__bam_peak_465	27	.	4.50293	6.42129	2.74809	82
chr12	24378647	24378835	Host__bam_peak_466	73	.	5.35234	11.4971	7.32108	123
chr12	25151697	25151923	Host__bam_peak_467	88	.	5.61048	13.1658	8.89042	129
chr12	27710746	27710981	Host__bam_peak_468	99	.	4.88172	14.2664	9.93826	129
chr12	29547275	29547509	Host__bam_peak_469	114	.	6.28374	15.8503	11.4581	122
chr12	30437767	30437950	Host__bam_peak_470	134	.	9.14643	17.8803	13.4106	95
chr12	30695866	30696042	Host__bam_peak_471	93	.	5.17125	13.6341	9.33612	81
chr12	32534049	32534257	Host__bam_peak_472	115	.	6.95999	15.9302	11.5347	107
chr12	43285418	43285568	Host__bam_peak_473	55	.	4.89697	9.54056	5.51099	67
chr12	45234617	45234789	Host__bam_peak_474	69	.	5.70098	11.0551	6.91237	87
chr12	45727402	45727764	Host__bam_peak_475	196	.	8.14558	24.311	19.658	241
chr12	46357578	46357732	Host__bam_peak_476	56	.	4.23615	9.67645	5.63977	67
chr12	46371355	46371841	Host__bam_peak_477	94	.	5.5238	13.7385	9.43777	293
chr12	46371893	46372414	Host__bam_peak_478a	49	.	4.29629	8.92913	4.96337	155
chr12	46371893	46372414	Host__bam_peak_478b	93	.	5.17125	13.6341	9.33612	443
chr12	46372608	46372847	Host__bam_peak_479	241	.	7.08843	28.9091	24.1608	127
chr12	46383569	46383719	Host__bam_peak_480	47	.	4.06931	8.70333	4.75714	135
chr12	46430562	46430744	Host__bam_peak_481	61	.	5.448	10.2266	6.14262	100
chr12	46556161	46556439	Host__bam_peak_482	102	.	4.77106	14.619	10.2778	122
chr12	46786767	46786956	Host__bam_peak_483	57	.	4.27966	9.78212	5.73738	104
chr12	47095767	47096099	Host__bam_peak_484	65	.	5.10906	10.6445	6.52619	105
chr12	47820542	47820746	Host__bam_peak_485	25	.	3.2342	6.22318	2.58234	189
chr12	47881856	47882006	Host__bam_peak_486	50	.	4.48839	9.03834	5.05865	71
chr12	49018581	49018947	Host__bam_peak_487	142	.	6.24117	18.7335	14.2352	114
chr12	49131226	49131441	Host__bam_peak_488	163	.	6.73618	20.8926	16.3265	96
chr12	49265072	49265239	Host__bam_peak_489	72	.	4.04455	11.4537	7.28445	77
chr12	50763855	50764054	Host__bam_peak_490	81	.	5.59563	12.3688	8.1398	93
chr12	50764372	50764643	Host__bam_peak_491	43	.	4.26397	8.2717	4.37025	172
chr12	51951704	51951854	Host__bam_peak_492	47	.	4.63923	8.71743	4.76553	73
chr12	54188766	54188916	Host__bam_peak_493	37	.	4.50077	7.54383	3.7236	79
chr12	54280780	54280957	Host__bam_peak_494	27	.	3.40555	6.40771	2.73476	64
chr12	54419154	54419304	Host__bam_peak_495	21	.	3.30281	5.73862	2.17701	48
chr12	55721770	55721964	Host__bam_peak_496	70	.	5.80634	11.2471	7.09443	74
chr12	56117905	56118358	Host__bam_peak_497	206	.	7.70687	25.299	20.622	291
chr12	56158288	56158585	Host__bam_peak_498	101	.	5.34957	14.4502	10.1131	118
chr12	56163508	56163664	Host__bam_peak_499	43	.	4.26397	8.2717	4.37025	149
chr12	56163980	56164577	Host__bam_peak_500a	69	.	6.13459	11.0551	6.91237	121
chr12	56163980	56164577	Host__bam_peak_500b	45	.	5.23143	8.47698	4.55038	326
chr12	56190241	56190553	Host__bam_peak_501	515	.	13.5137	56.9445	51.595	156
chr12	57094054	57094236	Host__bam_peak_502	63	.	4.84332	10.4327	6.33438	79
chr12	57094388	57094627	Host__bam_peak_503	25	.	3.2342	6.22318	2.58234	84
chr12	58310868	58311047	Host__bam_peak_504	47	.	4.63923	8.71743	4.76553	53
chr12	58757615	58757826	Host__bam_peak_505	67	.	4.36617	10.9044	6.77252	110
chr12	62466788	62466938	Host__bam_peak_506	59	.	5.53103	10.0146	5.95255	71
chr12	62602581	62602924	Host__bam_peak_507	38	.	3.28619	7.65122	3.81791	200
chr12	63918108	63918268	Host__bam_peak_508	93	.	5.17125	13.6341	9.33612	85
chr12	63918777	63918985	Host__bam_peak_509	90	.	5.36573	13.372	9.08622	113
chr12	65631734	65631933	Host__bam_peak_510	109	.	5.52789	15.2804	10.908	71
chr12	65656891	65657162	Host__bam_peak_511	115	.	5.96192	15.9491	11.5502	146
chr12	65675228	65675554	Host__bam_peak_512	107	.	5.76319	15.0754	10.7101	97
chr12	65879949	65880333	Host__bam_peak_513a	110	.	7.45104	15.4669	11.0891	127
chr12	65879949	65880333	Host__bam_peak_513b	30	.	4.23734	6.79478	3.07382	359
chr12	67714754	67714930	Host__bam_peak_514	80	.	6.59831	12.2399	8.01977	91
chr12	75690649	75690957	Host__bam_peak_515	53	.	4.37208	9.3976	5.386	133
chr12	76025934	76026120	Host__bam_peak_516	40	.	4.56418	7.95774	4.08608	72
chr12	76031418	76031664	Host__bam_peak_517	160	.	6.30668	20.6292	16.069	143
chr12	79420103	79420302	Host__bam_peak_518	86	.	5.84119	12.8682	8.61301	106
chr12	86712451	86712609	Host__bam_peak_519	77	.	5.58723	11.9719	7.77127	107
chr12	89451129	89451284	Host__bam_peak_520	47	.	4.63923	8.71743	4.76553	73
chr12	91183107	91183332	Host__bam_peak_521	122	.	6.67183	16.6901	12.2663	109
chr12	93090298	93090461	Host__bam_peak_522	55	.	4.89697	9.54056	5.51099	78
chr12	93677184	93677496	Host__bam_peak_523	561	.	13.3739	61.6058	56.1431	148
chr12	93785282	93785542	Host__bam_peak_524	87	.	5.92791	13.0422	8.77843	101
chr12	95637546	95637840	Host__bam_peak_525	215	.	9.27846	26.2483	21.5499	132
chr12	95733222	95733410	Host__bam_peak_526	38	.	3.7447	7.67512	3.83588	124
chr12	96035901	96036241	Host__bam_peak_527	592	.	14.2859	64.8303	59.2957	164
chr12	98503373	98503910	Host__bam_peak_528	741	.	17.3897	79.9921	74.1812	177
chr12	98504117	98504442	Host__bam_peak_529	866	.	20.4222	92.6057	86.6606	168
chr12	100801393	100801558	Host__bam_peak_530	69	.	5.70098	11.0551	6.91237	81
chr12	104355853	104356084	Host__bam_peak_531	53	.	5.35625	9.35831	5.35206	116
chr12	104356154	104356997	Host__bam_peak_532a	158	.	9.09864	20.3889	15.8426	119
chr12	104356154	104356997	Host__bam_peak_532b	87	.	6.356	13.0492	8.7833	347
chr12	104356154	104356997	Host__bam_peak_532c	61	.	5.448	10.2266	6.14262	513
chr12	108691577	108691887	Host__bam_peak_533	56	.	3.81685	9.67919	5.64148	193
chr12	108730391	108731105	Host__bam_peak_534a	101	.	5.83312	14.4396	10.1053	210
chr12	108730391	108731105	Host__bam_peak_534b	50	.	4.10134	9.06142	5.07689	648
chr12	108838470	108838624	Host__bam_peak_535	92	.	4.73379	13.5056	9.21563	69
chr12	110742749	110742936	Host__bam_peak_536	60	.	4.57081	10.1575	6.08332	106
chr12	112382391	112382546	Host__bam_peak_537	39	.	4.4544	7.75715	3.91234	69
chr12	114405990	114406140	Host__bam_peak_538	49	.	5.28115	8.88979	4.92511	122
chr12	114933502	114933713	Host__bam_peak_539	40	.	4.3815	7.91734	4.05727	140
chr12	116382000	116382205	Host__bam_peak_540	83	.	5.167	12.5435	8.30284	79
chr12	118061435	118061624	Host__bam_peak_541	38	.	3.7447	7.67512	3.83588	102
chr12	118061806	118062206	Host__bam_peak_542	78	.	4.81462	12.046	7.8389	277
chr12	120201000	120201150	Host__bam_peak_543	82	.	5.13759	12.4751	8.24145	74
chr12	120291445	120291988	Host__bam_peak_544	415	.	9.54212	46.6629	41.5501	331
chr12	120292788	120293365	Host__bam_peak_545	242	.	6.82517	28.9687	24.2178	314
chr12	122526656	122526919	Host__bam_peak_546	52	.	3.84621	9.2332	5.23833	174
chr12	123364750	123364920	Host__bam_peak_547	85	.	4.29733	12.8308	8.57838	86
chr12	124337669	124337830	Host__bam_peak_548	55	.	5.67843	9.55383	5.52377	95
chr12	124338759	124339081	Host__bam_peak_549	24	.	3.93467	6.00568	2.40068	137
chr12	124909391	124909955	Host__bam_peak_550a	55	.	4.89697	9.54056	5.51099	173
chr12	124909391	124909955	Host__bam_peak_550b	69	.	5.75067	11.1458	6.99765	373
chr12	124914489	124914657	Host__bam_peak_551	60	.	3.79176	10.1291	6.06085	109
chr12	124921533	124921951	Host__bam_peak_552	527	.	13.7124	58.1782	52.7985	250
chr12	124927170	124927549	Host__bam_peak_553	288	.	9.53908	33.7431	28.8969	218
chr12	124927692	124928026	Host__bam_peak_554	585	.	13.7306	64.0468	58.5241	192
chr12	124939359	124940452	Host__bam_peak_555a	584	.	12.2783	63.9523	58.4335	303
chr12	124939359	124940452	Host__bam_peak_555b	595	.	12.4262	65.1165	59.5725	659
chr12	124939359	124940452	Host__bam_peak_555c	92	.	5.26323	13.4973	9.20928	952
chr12	131711001	131711254	Host__bam_peak_556	79	.	5.67017	12.1373	7.92026	91
chr13	21604012	21604170	Host__bam_peak_557	67	.	4.7424	10.8734	6.7454	74
chr13	23675191	23675353	Host__bam_peak_558	88	.	5.61048	13.1658	8.89042	79
chr13	23794831	23795015	Host__bam_peak_559	127	.	5.65984	17.1853	12.7401	88
chr13	30464494	30465006	Host__bam_peak_560	55	.	4.89697	9.54056	5.51099	387
chr13	30673695	30674166	Host__bam_peak_561	358	.	9.17173	40.812	35.8254	283
chr13	32225681	32225855	Host__bam_peak_562	98	.	5.56446	14.2162	9.89063	73
chr13	33251337	33251497	Host__bam_peak_563	80	.	5.38607	12.3038	8.07739	86
chr13	33537117	33537275	Host__bam_peak_564	40	.	4.3815	7.91734	4.05727	64
chr13	37319011	37319191	Host__bam_peak_565	70	.	5.41244	11.2515	7.09443	86
chr13	41060672	41060941	Host__bam_peak_566	142	.	6.24117	18.7335	14.2352	94
chr13	41588950	41589129	Host__bam_peak_567	48	.	3.88104	8.79244	4.83425	73
chr13	41596769	41596923	Host__bam_peak_568	70	.	6.23174	11.2198	7.0685	102
chr13	43269158	43269414	Host__bam_peak_569	119	.	6.70982	16.3253	11.9141	141
chr13	43284295	43284445	Host__bam_peak_570	65	.	5.69627	10.6723	6.55243	74
chr13	44436734	44436890	Host__bam_peak_571	27	.	3.38806	6.3677	2.70872	38
chr13	44917562	44918114	Host__bam_peak_572	561	.	11.7791	61.6545	56.1892	380
chr13	49858642	49858792	Host__bam_peak_573	79	.	5.67017	12.1373	7.92026	83
chr13	50245200	50245351	Host__bam_peak_574	64	.	4.45798	10.5202	6.41503	72
chr13	51452091	51452279	Host__bam_peak_575	83	.	5.167	12.5435	8.30284	105
chr13	51452868	51453069	Host__bam_peak_576	92	.	4.42372	13.5382	9.24591	113
chr13	63435694	63435871	Host__bam_peak_577	37	.	4.03955	7.52688	3.70842	123
chr13	73273802	73273987	Host__bam_peak_578	52	.	3.84621	9.2332	5.23833	115
chr13	75621272	75621438	Host__bam_peak_579	79	.	5.67017	12.1373	7.92026	70
chr13	76384228	76384440	Host__bam_peak_580	92	.	6.64564	13.5784	9.28487	125
chr13	80084464	80084623	Host__bam_peak_581	40	.	5.08772	7.92585	4.06523	113
chr13	83216961	83217111	Host__bam_peak_582	53	.	5.14534	9.33058	5.32632	102
chr13	87124050	87124431	Host__bam_peak_583a	78	.	4.81462	12.046	7.8389	113
chr13	87124050	87124431	Host__bam_peak_583b	40	.	3.97462	7.93538	4.06652	323
chr13	94549218	94549387	Host__bam_peak_584	40	.	3.952	7.88535	4.03136	58
chr13	94549485	94549843	Host__bam_peak_585	430	.	10.2072	48.2289	43.0833	190
chr13	95267649	95267881	Host__bam_peak_586	92	.	4.73379	13.5056	9.21563	129
chr13	95271242	95271566	Host__bam_peak_587	97	.	5.8349	14.0446	9.72589	199
chr13	98371042	98371196	Host__bam_peak_588	67	.	4.76954	10.9357	6.79828	74
chr13	98549137	98549290	Host__bam_peak_589	101	.	5.34957	14.4502	10.1131	76
chr13	98576995	98577310	Host__bam_peak_590	40	.	3.97462	7.93538	4.06652	178
chr13	105914702	105914876	Host__bam_peak_591	93	.	5.17125	13.6341	9.33612	78
chr13	106212662	106212851	Host__bam_peak_592	45	.	5.6519	8.52376	4.59511	94
chr13	107258635	107259011	Host__bam_peak_593	445	.	11.5907	49.7583	44.5773	194
chr13	107451035	107451217	Host__bam_peak_594	36	.	3.55762	7.47018	3.66129	136
chr13	110394470	110394627	Host__bam_peak_595	48	.	4.52732	8.80905	4.84873	70
chr13	110715207	110715370	Host__bam_peak_596	151	.	7.18142	19.6391	15.1106	84
chr13	113814501	113814730	Host__bam_peak_597	45	.	4.84267	8.45894	4.53244	96
chr13	113815264	113815529	Host__bam_peak_598	23	.	3.90067	5.94701	2.35364	55
chr13	113816332	113816545	Host__bam_peak_599	79	.	5.67017	12.1373	7.92026	102
chr13	113816602	113817569	Host__bam_peak_600a	252	.	9.42561	29.9925	25.2197	546
chr13	113816602	113817569	Host__bam_peak_600b	349	.	11.9211	39.9594	34.9931	666
chr13	113897278	113897495	Host__bam_peak_601	85	.	4.58586	12.7581	8.50912	93
chr13	113927839	113928117	Host__bam_peak_602	97	.	5.8349	14.0446	9.72589	113
chr13	114140819	114141001	Host__bam_peak_603	26	.	4.59766	6.32105	2.67111	112
chr14	20342997	20343507	Host__bam_peak_604	359	.	9.81515	40.9843	35.9964	358
chr14	20609201	20609492	Host__bam_peak_605	458	.	13.4652	51.0818	45.8714	166
chr14	20610003	20610448	Host__bam_peak_606	353	.	8.34188	40.2771	35.3011	193
chr14	20613054	20613988	Host__bam_peak_607a	260	.	6.83328	30.8515	26.0639	342
chr14	20613054	20613988	Host__bam_peak_607b	418	.	11.2876	46.9613	41.8428	775
chr14	20625275	20625789	Host__bam_peak_608	315	.	7.05405	36.4063	31.5097	163
chr14	20630314	20630514	Host__bam_peak_609	21	.	4.0323	5.67207	2.11939	40
chr14	20631046	20631343	Host__bam_peak_610	553	.	20.1615	60.776	55.33	167
chr14	20632882	20633319	Host__bam_peak_611a	464	.	14.6909	51.6514	46.426	165
chr14	20632882	20633319	Host__bam_peak_611b	398	.	11.5264	44.9717	39.8975	277
chr14	20653052	20653285	Host__bam_peak_612	87	.	5.92791	13.0422	8.77843	125
chr14	20657389	20657578	Host__bam_peak_613	54	.	6.21323	9.42329	5.40758	93
chr14	20681578	20681962	Host__bam_peak_614	411	.	9.10023	46.2947	41.19	143
chr14	20683169	20683668	Host__bam_peak_615	365	.	8.86054	41.5067	36.5063	180
chr14	20683924	20684245	Host__bam_peak_616	189	.	6.27054	23.5464	18.9115	148
chr14	21511296	21511605	Host__bam_peak_617	387	.	11.3277	43.8133	38.7632	160
chr14	22829727	22829917	Host__bam_peak_618	81	.	4.68959	12.391	8.1593	89
chr14	22929594	22929954	Host__bam_peak_619	503	.	10.2378	55.7195	50.3991	161
chr14	23034792	23035076	Host__bam_peak_620	93	.	5.17125	13.6341	9.33612	132
chr14	23321095	23321245	Host__bam_peak_621	33	.	3.49353	7.07531	3.31796	55
chr14	23321305	23321783	Host__bam_peak_622	71	.	4.29	11.3042	7.13925	220
chr14	24368601	24368786	Host__bam_peak_623	62	.	5.28959	10.292	6.2036	83
chr14	24982732	24982885	Host__bam_peak_624	115	.	6.1504	15.9736	11.5738	74
chr14	30109468	30109626	Host__bam_peak_625	53	.	5.14534	9.33058	5.32632	73
chr14	30193928	30194176	Host__bam_peak_626	160	.	8.62504	20.5834	16.0292	112
chr14	30622222	30622483	Host__bam_peak_627	50	.	3.68053	9.02962	5.05677	116
chr14	32202918	32203374	Host__bam_peak_628	256	.	10.1586	30.4358	25.6585	263
chr14	35403930	35404169	Host__bam_peak_629	46	.	3.69828	8.57424	4.6428	112
chr14	38290615	38290842	Host__bam_peak_630	113	.	7.5842	15.7025	11.3174	129
chr14	39170326	39170544	Host__bam_peak_631	54	.	3.66537	9.4875	5.46523	94
chr14	49586468	49586683	Host__bam_peak_632	314	.	7.83631	36.3943	31.498	103
chr14	49586765	49587021	Host__bam_peak_633	445	.	11.5907	49.7583	44.5773	127
chr14	49862357	49862671	Host__bam_peak_634	169	.	6.46839	21.5182	16.9342	181
chr14	49862758	49862972	Host__bam_peak_635	111	.	5.33643	15.5349	11.1537	101
chr14	51396351	51396501	Host__bam_peak_636	26	.	3.66171	6.24831	2.60499	67
chr14	52110460	52110778	Host__bam_peak_637	75	.	5.84939	11.7106	7.52421	100
chr14	52458014	52458208	Host__bam_peak_638	133	.	6.06285	17.8511	13.3818	95
chr14	53369084	53369263	Host__bam_peak_639	66	.	5.55692	10.7905	6.66683	93
chr14	53927280	53927471	Host__bam_peak_640	97	.	6.65867	14.0313	9.7158	94
chr14	55851009	55851173	Host__bam_peak_641	72	.	5.70522	11.4414	7.27331	68
chr14	58239700	58240083	Host__bam_peak_642	383	.	10.026	43.4032	38.3616	213
chr14	59278225	59278375	Host__bam_peak_643	45	.	4.84267	8.45894	4.53244	90
chr14	68786808	68786981	Host__bam_peak_644	35	.	3.96271	7.36901	3.57355	96
chr14	68792836	68793070	Host__bam_peak_645	106	.	5.02966	15.0399	10.6778	96
chr14	68795648	68795798	Host__bam_peak_646	37	.	4.03955	7.52688	3.70842	69
chr14	68977647	68978093	Host__bam_peak_647	127	.	5.65984	17.1853	12.7401	157
chr14	69767617	69767782	Host__bam_peak_648	44	.	3.92302	8.35883	4.44703	87
chr14	69999308	69999458	Host__bam_peak_649	62	.	5.69101	10.2936	6.20463	104
chr14	72962864	72963376	Host__bam_peak_650	308	.	8.43207	35.7202	30.8338	176
chr14	73058425	73058661	Host__bam_peak_651	43	.	4.26397	8.2717	4.37025	139
chr14	73760076	73760247	Host__bam_peak_652	53	.	4.37208	9.3976	5.386	89
chr14	75716524	75716746	Host__bam_peak_653	68	.	4.08948	11.0226	6.88295	129
chr14	77034206	77034404	Host__bam_peak_654	50	.	4.48839	9.03834	5.05865	126
chr14	80425792	80426023	Host__bam_peak_655	78	.	4.81462	12.046	7.8389	132
chr14	80621802	80622059	Host__bam_peak_656	107	.	5.76319	15.0754	10.7101	104
chr14	81219312	81219581	Host__bam_peak_657	27	.	3.38806	6.3677	2.70872	36
chr14	88856992	88857165	Host__bam_peak_658	105	.	6.44338	14.906	10.5547	100
chr14	88978990	88979366	Host__bam_peak_659	488	.	16.6467	54.1499	48.8729	186
chr14	91510229	91510379	Host__bam_peak_660	54	.	4.04275	9.47993	5.45834	84
chr14	95157367	95157864	Host__bam_peak_661	876	.	20.0919	93.5648	87.6161	137
chr14	96104694	96104901	Host__bam_peak_662	78	.	4.81462	12.046	7.8389	109
chr14	96167579	96167760	Host__bam_peak_663	43	.	4.26397	8.2717	4.37025	83
chr14	96741520	96741671	Host__bam_peak_664	136	.	7.86934	18.1432	13.6647	75
chr14	100239956	100240184	Host__bam_peak_665	225	.	9.24496	27.3066	22.5878	113
chr14	100826028	100826204	Host__bam_peak_666	80	.	5.38607	12.3038	8.07739	87
chr14	102086877	102087042	Host__bam_peak_667	26	.	2.68722	6.29548	2.64868	158
chr14	102316962	102317277	Host__bam_peak_668	378	.	9.46759	42.8981	37.8683	157
chr14	105081832	105082157	Host__bam_peak_669	44	.	5.56137	8.37958	4.46643	165
chr14	105082351	105082517	Host__bam_peak_670	69	.	5.75067	11.1458	6.99765	143
chr14	105082645	105083441	Host__bam_peak_671a	330	.	15.6208	37.9641	33.0368	126
chr14	105082645	105083441	Host__bam_peak_671b	118	.	8.48732	16.2982	11.8877	429
chr14	105082645	105083441	Host__bam_peak_671c	136	.	9.00585	18.1464	13.6678	656
chr15	26081983	26082426	Host__bam_peak_672	382	.	8.72106	43.2578	38.2202	289
chr15	36370868	36371040	Host__bam_peak_673	55	.	4.89697	9.54056	5.51099	44
chr15	36428321	36428604	Host__bam_peak_674	128	.	6.95834	17.2937	12.8454	145
chr15	38894361	38894529	Host__bam_peak_675	27	.	3.38806	6.3677	2.70872	70
chr15	38996151	38996317	Host__bam_peak_676	67	.	4.76954	10.9357	6.79828	70
chr15	39301756	39301950	Host__bam_peak_677	81	.	4.68959	12.391	8.1593	89
chr15	39304513	39304747	Host__bam_peak_678	40	.	4.3815	7.91734	4.05727	158
chr15	39363126	39363398	Host__bam_peak_679	44	.	4.62163	8.37121	4.45809	79
chr15	39580984	39581314	Host__bam_peak_680	308	.	10.37	35.7682	30.8813	153
chr15	39587342	39587492	Host__bam_peak_681	42	.	4.51557	8.17193	4.28375	122
chr15	39597796	39598264	Host__bam_peak_682	102	.	6.52465	14.6381	10.296	168
chr15	39598529	39598722	Host__bam_peak_683	41	.	4.28904	8.03077	4.15426	93
chr15	40006169	40006326	Host__bam_peak_684	115	.	7.48316	15.9894	11.5889	73
chr15	40098838	40099030	Host__bam_peak_685	113	.	5.56336	15.7569	11.3699	85
chr15	40593670	40594165	Host__bam_peak_686	889	.	18.0102	94.9414	88.9797	251
chr15	40959086	40959267	Host__bam_peak_687	37	.	4.88933	7.60294	3.77772	78
chr15	41828062	41828315	Host__bam_peak_688	170	.	8.12688	21.68	17.0902	124
chr15	45198467	45198810	Host__bam_peak_689	434	.	11.4124	48.6084	43.4526	175
chr15	45200241	45200625	Host__bam_peak_690	395	.	9.26949	44.5814	39.5159	203
chr15	45201005	45201471	Host__bam_peak_691	401	.	10.8775	45.1994	40.1174	167
chr15	49991228	49991426	Host__bam_peak_692	64	.	5.41996	10.5363	6.42987	81
chr15	50049913	50050178	Host__bam_peak_693a	23	.	3.64932	5.98269	2.38437	156
chr15	50049913	50050178	Host__bam_peak_693b	33	.	4.27892	7.14796	3.37943	225
chr15	50354958	50355127	Host__bam_peak_694	27	.	3.60541	6.37602	2.71584	61
chr15	50753504	50753700	Host__bam_peak_695	110	.	7.69803	15.4351	11.0575	93
chr15	51368816	51368986	Host__bam_peak_696	73	.	5.35234	11.4971	7.32108	74
chr15	51493986	51494228	Host__bam_peak_697	57	.	4.71281	9.82576	5.77352	107
chr15	58332236	58332435	Host__bam_peak_698	90	.	5.51415	13.3358	9.05437	120
chr15	58333125	58333279	Host__bam_peak_699	54	.	4.04275	9.47993	5.45834	78
chr15	60397883	60398106	Host__bam_peak_700	35	.	3.40241	7.30689	3.51755	115
chr15	63048417	63048624	Host__bam_peak_701	38	.	3.88566	7.73784	3.89576	83
chr15	63108049	63108475	Host__bam_peak_702a	25	.	3.2342	6.22318	2.58234	71
chr15	63108049	63108475	Host__bam_peak_702b	64	.	4.45798	10.5202	6.41503	325
chr15	64095935	64096104	Host__bam_peak_703	40	.	3.97462	7.93538	4.06652	82
chr15	65295920	65296562	Host__bam_peak_704	388	.	9.61552	43.9512	38.8978	237
chr15	65304534	65305284	Host__bam_peak_705	280	.	6.6391	32.8574	28.0304	306
chr15	65868940	65869293	Host__bam_peak_706	416	.	8.49527	46.8128	41.6952	156
chr15	66497757	66497933	Host__bam_peak_707	30	.	3.81513	6.80497	3.07513	91
chr15	66504697	66504886	Host__bam_peak_708	114	.	6.28374	15.8503	11.4581	90
chr15	66702256	66702406	Host__bam_peak_709	40	.	4.3815	7.91734	4.05727	58
chr15	67076313	67076463	Host__bam_peak_710	59	.	4.66582	10.0489	5.98365	113
chr15	67135549	67135702	Host__bam_peak_711	154	.	7.12937	19.9938	15.4545	75
chr15	67150176	67150366	Host__bam_peak_712	49	.	4.29629	8.92913	4.96337	58
chr15	67150481	67150658	Host__bam_peak_713	81	.	5.59563	12.3688	8.1398	78
chr15	67839826	67840159	Host__bam_peak_714	286	.	9.21065	33.4827	28.645	121
chr15	68347468	68347698	Host__bam_peak_715	69	.	5.13641	11.0518	6.91027	90
chr15	70800105	70800307	Host__bam_peak_716	124	.	6.36248	16.8827	12.4492	121
chr15	72197726	72197902	Host__bam_peak_717	79	.	5.67017	12.1373	7.92026	101
chr15	72231069	72231257	Host__bam_peak_718	88	.	4.8513	13.1563	8.88504	96
chr15	73052016	73052194	Host__bam_peak_719	37	.	4.03955	7.52688	3.70842	130
chr15	75666871	75667026	Host__bam_peak_720	57	.	4.27966	9.78212	5.73738	82
chr15	75672757	75672911	Host__bam_peak_721	36	.	4.1359	7.44269	3.6383	66
chr15	76534154	76534334	Host__bam_peak_722	41	.	4.74689	7.97548	4.1028	91
chr15	78860476	78860760	Host__bam_peak_723	451	.	14.4332	50.3545	45.1617	122
chr15	78873404	78873759	Host__bam_peak_724	179	.	6.36104	22.5241	17.913	183
chr15	79744590	79744774	Host__bam_peak_725	64	.	6.50563	10.5459	6.43853	83
chr15	80489053	80489293	Host__bam_peak_726	21	.	3.5021	5.69986	2.14384	63
chr15	81000684	81000848	Host__bam_peak_727	97	.	5.8349	14.0446	9.72589	72
chr15	87369359	87369536	Host__bam_peak_728	55	.	4.89697	9.54056	5.51099	76
chr15	88638727	88638887	Host__bam_peak_729	47	.	4.06931	8.70333	4.75714	74
chr15	88989704	88989936	Host__bam_peak_730	62	.	5.1547	10.3856	6.29048	116
chr15	89334953	89335299	Host__bam_peak_731	604	.	10.9568	65.9638	60.4049	157
chr15	89335389	89335571	Host__bam_peak_732	60	.	4.57081	10.1575	6.08332	82
chr15	90680549	90680736	Host__bam_peak_733	102	.	6.7268	14.5929	10.2529	74
chr15	92809087	92809466	Host__bam_peak_734	92	.	4.73379	13.5056	9.21563	226
chr15	92882726	92882982	Host__bam_peak_735	102	.	5.54119	14.5451	10.2068	113
chr15	92917823	92918190	Host__bam_peak_736	507	.	16.0398	56.0412	50.7176	229
chr15	98896970	98897150	Host__bam_peak_737	94	.	5.72392	13.8018	9.4994	74
chr16	397782	398063	Host__bam_peak_738	53	.	4.37208	9.3976	5.386	121
chr16	398501	398825	Host__bam_peak_739	80	.	6.886	12.3139	8.08694	78
chr16	631295	631728	Host__bam_peak_740a	61	.	5.86516	10.2242	6.14262	59
chr16	631295	631728	Host__bam_peak_740b	58	.	5.87044	9.8711	5.81657	262
chr16	636602	636946	Host__bam_peak_741	362	.	9.70259	41.2535	36.2597	157
chr16	798841	799120	Host__bam_peak_742	75	.	7.24877	11.7495	7.55573	85
chr16	800232	800520	Host__bam_peak_743	81	.	7.39593	12.3535	8.12604	176
chr16	801139	801336	Host__bam_peak_744	54	.	6.04095	9.45872	5.44051	82
chr16	1961160	1961674	Host__bam_peak_745a	24	.	3.59071	6.10723	2.48592	186
chr16	1961160	1961674	Host__bam_peak_745b	69	.	5.33326	11.0946	6.94993	393
chr16	1964674	1964847	Host__bam_peak_746	141	.	6.55812	18.6532	14.1613	94
chr16	2155207	2155440	Host__bam_peak_747	164	.	5.86159	20.9878	16.4196	122
chr16	2520185	2520546	Host__bam_peak_748	160	.	7.40584	20.6205	16.0628	175
chr16	2532063	2532385	Host__bam_peak_749	96	.	6.18564	13.9653	9.65267	101
chr16	2537992	2538167	Host__bam_peak_750	43	.	4.26397	8.2717	4.37025	85
chr16	2777340	2777593	Host__bam_peak_751	170	.	7.4229	21.6314	17.0439	129
chr16	3020317	3020534	Host__bam_peak_752	60	.	4.28205	10.0859	6.01934	130
chr16	3020740	3021269	Host__bam_peak_753	260	.	7.69241	30.8167	26.0301	260
chr16	3021860	3022025	Host__bam_peak_754	43	.	3.41259	8.24808	4.35484	90
chr16	3022360	3022715	Host__bam_peak_755a	151	.	6.99873	19.6929	15.1637	99
chr16	3022360	3022715	Host__bam_peak_755b	82	.	5.49256	12.5319	8.29531	276
chr16	3023028	3024396	Host__bam_peak_756a	46	.	3.69828	8.57424	4.6428	115
chr16	3023028	3024396	Host__bam_peak_756b	207	.	6.56896	25.3816	20.7041	605
chr16	3023028	3024396	Host__bam_peak_756c	280	.	5.9445	32.8301	28.0034	994
chr16	3150537	3151130	Host__bam_peak_757a	522	.	12.7084	57.6237	52.2589	180
chr16	3150537	3151130	Host__bam_peak_757b	93	.	5.17125	13.6341	9.33612	504
chr16	3152815	3153244	Host__bam_peak_758	639	.	15.501	69.5523	63.9173	198
chr16	3156910	3157591	Host__bam_peak_759a	186	.	7.13276	23.321	18.6944	294
chr16	3156910	3157591	Host__bam_peak_759b	316	.	8.17896	36.5158	31.6151	514
chr16	3158814	3159103	Host__bam_peak_760	290	.	9.3627	33.8759	29.0284	126
chr16	3172021	3172324	Host__bam_peak_761	158	.	10.0175	20.3615	15.8153	141
chr16	3175596	3175911	Host__bam_peak_762	307	.	14.6912	35.6757	30.7909	147
chr16	3182520	3182835	Host__bam_peak_763	349	.	11.9211	39.9594	34.9931	154
chr16	3184065	3184215	Host__bam_peak_764	42	.	5.05202	8.17987	4.29165	102
chr16	3187635	3187849	Host__bam_peak_765	105	.	6.44338	14.906	10.5547	114
chr16	3189496	3189904	Host__bam_peak_766	365	.	12.629	41.4992	36.5005	172
chr16	3191382	3191677	Host__bam_peak_767	152	.	6.14497	19.7512	15.2192	140
chr16	3191958	3192141	Host__bam_peak_768	160	.	8.62504	20.5834	16.0292	74
chr16	3536364	3536540	Host__bam_peak_769	77	.	5.58723	11.9719	7.77127	83
chr16	4054087	4054360	Host__bam_peak_770	124	.	6.16065	16.8369	12.4049	160
chr16	5033825	5033998	Host__bam_peak_771	98	.	5.72624	14.1996	9.87715	78
chr16	9091631	9091789	Host__bam_peak_772	56	.	4.23615	9.67645	5.63977	74
chr16	11255976	11256288	Host__bam_peak_773	93	.	5.17125	13.6341	9.33612	195
chr16	14285775	14286346	Host__bam_peak_774	589	.	11.2489	64.4607	58.9281	180
chr16	18801452	18801602	Host__bam_peak_775	82	.	5.30207	12.4882	8.253	80
chr16	19555454	19555705	Host__bam_peak_776	92	.	3.51088	13.532	9.24046	144
chr16	22195600	22195902	Host__bam_peak_777	335	.	8.45159	38.4915	33.5525	159
chr16	22297022	22297353	Host__bam_peak_778	549	.	13.1956	60.3938	54.9612	157
chr16	22298298	22298741	Host__bam_peak_779	472	.	14.73	52.4816	47.2375	179
chr16	23149403	23149660	Host__bam_peak_780	545	.	15.0361	59.9562	54.5344	149
chr16	26987748	26987907	Host__bam_peak_781	119	.	5.49814	16.3539	11.9402	80
chr16	28212072	28212322	Host__bam_peak_782	204	.	9.02073	25.1504	20.4812	126
chr16	29805180	29806000	Host__bam_peak_783	241	.	9.20119	28.9069	24.1597	529
chr16	29811419	29811611	Host__bam_peak_784	43	.	4.26397	8.2717	4.37025	110
chr16	30534895	30535172	Host__bam_peak_785	90	.	5.36573	13.372	9.08622	109
chr16	30558316	30558546	Host__bam_peak_786	31	.	3.39591	6.83687	3.10253	147
chr16	30571970	30572179	Host__bam_peak_787	64	.	4.14207	10.5987	6.48711	80
chr16	30650560	30650777	Host__bam_peak_788	153	.	5.91724	19.931	15.3941	113
chr16	30698233	30698383	Host__bam_peak_789	33	.	3.1598	7.0703	3.31309	71
chr16	30896323	30896497	Host__bam_peak_790	47	.	4.17335	8.6566	4.71297	76
chr16	30948622	30948886	Host__bam_peak_791	46	.	3.69828	8.57424	4.6428	115
chr16	30948952	30949509	Host__bam_peak_792a	71	.	4.29	11.3042	7.13925	156
chr16	30948952	30949509	Host__bam_peak_792b	65	.	5.10906	10.6445	6.52619	455
chr16	31180039	31180275	Host__bam_peak_793	115	.	5.48983	15.9483	11.5502	126
chr16	31471875	31472085	Host__bam_peak_794	23	.	3.37842	5.90004	2.31116	68
chr16	49643524	49643744	Host__bam_peak_795	40	.	4.3815	7.91734	4.05727	144
chr16	51876996	51877193	Host__bam_peak_796	65	.	4.93723	10.633	6.5161	103
chr16	51880851	51881084	Host__bam_peak_797	142	.	6.24117	18.7335	14.2352	116
chr16	53703849	53704283	Host__bam_peak_798	177	.	6.95444	22.3811	17.7769	215
chr16	56609545	56610231	Host__bam_peak_799a	44	.	3.92302	8.35883	4.44703	277
chr16	56609545	56610231	Host__bam_peak_799b	70	.	3.8879	11.2297	7.07799	569
chr16	56610299	56610483	Host__bam_peak_800	35	.	3.59692	7.32457	3.53447	102
chr16	56964988	56965164	Host__bam_peak_801	88	.	5.61048	13.1658	8.89042	75
chr16	57299836	57300682	Host__bam_peak_802a	618	.	12.7221	67.4603	61.8716	238
chr16	57299836	57300682	Host__bam_peak_802b	550	.	11.8345	60.491	55.0547	684
chr16	66190009	66190185	Host__bam_peak_803	24	.	3.59071	6.10723	2.48592	90
chr16	67873003	67873265	Host__bam_peak_804	70	.	4.91005	11.2551	7.09692	129
chr16	67893212	67893414	Host__bam_peak_805	62	.	5.1547	10.3856	6.29048	88
chr16	69131994	69132322	Host__bam_peak_806	88	.	5.61048	13.1658	8.89042	178
chr16	69330379	69330700	Host__bam_peak_807	109	.	4.90738	15.376	10.9997	198
chr16	69565688	69565839	Host__bam_peak_808	58	.	4.21961	9.92953	5.86952	51
chr16	70573602	70573779	Host__bam_peak_809	70	.	5.41244	11.2515	7.09443	90
chr16	70660798	70660965	Host__bam_peak_810	21	.	4.19749	5.69624	2.14175	86
chr16	70778932	70779240	Host__bam_peak_811	340	.	11.221	39.0252	34.0782	151
chr16	70789490	70789790	Host__bam_peak_812	38	.	4.92131	7.65515	3.82124	56
chr16	71426480	71426726	Host__bam_peak_813	105	.	6.44338	14.906	10.5547	86
chr16	71815082	71815232	Host__bam_peak_814	30	.	4.23734	6.79478	3.07382	130
chr16	74606941	74607132	Host__bam_peak_815	57	.	4.86577	9.81171	5.76537	108
chr16	75029989	75030192	Host__bam_peak_816	91	.	7.29106	13.4042	9.11744	99
chr16	75225104	75225473	Host__bam_peak_817	97	.	6.65867	14.0313	9.7158	235
chr16	75225824	75226071	Host__bam_peak_818	69	.	5.75067	11.1458	6.99765	105
chr16	75647490	75647695	Host__bam_peak_819	61	.	4.90294	10.2225	6.14262	73
chr16	81711637	81711797	Host__bam_peak_820	93	.	6.43433	13.6128	9.31797	82
chr16	82037851	82038009	Host__bam_peak_821	47	.	4.63923	8.71743	4.76553	73
chr16	83968292	83968479	Host__bam_peak_822	35	.	4.24994	7.37862	3.58156	97
chr16	84617924	84618074	Host__bam_peak_823	93	.	5.17125	13.6341	9.33612	105
chr16	86462309	86462708	Host__bam_peak_824	88	.	4.8513	13.1563	8.88504	270
chr16	86510417	86510586	Host__bam_peak_825	40	.	3.55035	7.93192	4.06652	82
chr16	86577388	86577575	Host__bam_peak_826	110	.	6.30378	15.4691	11.0908	95
chr16	86578171	86578344	Host__bam_peak_827	81	.	4.68959	12.391	8.1593	81
chr16	87383463	87383743	Host__bam_peak_828	57	.	4.86577	9.81171	5.76537	144
chr16	87383857	87384220	Host__bam_peak_829	619	.	13.4219	67.5032	61.9113	193
chr16	87388508	87388693	Host__bam_peak_830	43	.	4.26397	8.2717	4.37025	68
chr16	87391969	87392367	Host__bam_peak_831	291	.	8.57062	33.9616	29.1116	266
chr16	87464740	87464891	Host__bam_peak_832	65	.	5.10906	10.6445	6.52619	92
chr16	88332094	88332449	Host__bam_peak_833	227	.	8.34669	27.4245	22.7019	139
chr16	88712410	88712594	Host__bam_peak_834	27	.	3.86603	6.39145	2.72234	68
chr16	89565627	89565828	Host__bam_peak_835	85	.	5.60336	12.7668	8.51719	119
chr16	89565946	89566155	Host__bam_peak_836	59	.	4.80599	10.0211	5.95704	68
chr16	89874112	89874345	Host__bam_peak_837	38	.	4.11942	7.68962	3.84924	139
chr17	597409	597574	Host__bam_peak_838	69	.	5.75067	11.1458	6.99765	102
chr17	927909	928124	Host__bam_peak_839	85	.	4.99293	12.8325	8.57838	109
chr17	933563	934028	Host__bam_peak_840a	117	.	5.70621	16.1242	11.7177	184
chr17	933563	934028	Host__bam_peak_840b	141	.	6.55812	18.6532	14.1613	324
chr17	1456060	1456342	Host__bam_peak_841	103	.	5.17472	14.7287	10.3824	151
chr17	3654836	3655119	Host__bam_peak_842	28	.	4.39887	6.5191	2.8337	106
chr17	3655217	3655421	Host__bam_peak_843	131	.	8.97751	17.5991	13.1443	96
chr17	3655503	3656084	Host__bam_peak_844a	96	.	7.61068	13.934	9.62664	186
chr17	3655503	3656084	Host__bam_peak_844b	80	.	6.59831	12.2399	8.01977	452
chr17	4945362	4945512	Host__bam_peak_845	46	.	4.43599	8.62432	4.68663	67
chr17	5516251	5516401	Host__bam_peak_846	68	.	4.52023	10.9874	6.84878	80
chr17	7014797	7015079	Host__bam_peak_847	90	.	5.17912	13.2925	9.01315	203
chr17	7221000	7221249	Host__bam_peak_848	43	.	4.90792	8.25407	4.36079	194
chr17	7234203	7234773	Host__bam_peak_849	187	.	5.62674	23.3861	18.757	342
chr17	7237722	7238065	Host__bam_peak_850	151	.	6.41949	19.628	15.1019	163
chr17	7239795	7239955	Host__bam_peak_851	41	.	3.88434	8.00044	4.12564	82
chr17	7242120	7243214	Host__bam_peak_852a	1737	.	32.0245	180.472	173.793	362
chr17	7242120	7243214	Host__bam_peak_852b	1335	.	25.0625	139.794	133.522	815
chr17	7484329	7484553	Host__bam_peak_853	81	.	3.97181	12.3312	8.104	99
chr17	7572796	7573009	Host__bam_peak_854	143	.	5.98326	18.8843	14.3797	100
chr17	7573617	7573990	Host__bam_peak_855a	40	.	3.55035	7.93192	4.06652	82
chr17	7573617	7573990	Host__bam_peak_855b	67	.	5.03485	10.8393	6.71457	284
chr17	7579557	7579715	Host__bam_peak_856	48	.	3.88104	8.79244	4.83425	145
chr17	7583928	7584150	Host__bam_peak_857	44	.	3.82624	8.38974	4.47463	76
chr17	8119014	8119386	Host__bam_peak_858	623	.	14.9039	67.9859	62.3824	184
chr17	8119646	8120504	Host__bam_peak_859a	605	.	14.7655	66.1036	60.5434	142
chr17	8119646	8120504	Host__bam_peak_859b	495	.	11.0948	54.8308	49.5346	720
chr17	8120812	8121162	Host__bam_peak_860	564	.	11.4505	61.8865	56.4159	137
chr17	8125633	8125959	Host__bam_peak_861	304	.	9.27259	35.3661	30.4902	144
chr17	8138680	8139644	Host__bam_peak_862a	517	.	11.3907	57.0781	51.7262	234
chr17	8138680	8139644	Host__bam_peak_862b	304	.	10.18	35.3144	30.4406	835
chr17	8173281	8173605	Host__bam_peak_863	272	.	8.87848	32.051	27.2399	185
chr17	8186255	8186551	Host__bam_peak_864	354	.	10.5092	40.4395	35.4614	123
chr17	8186753	8187394	Host__bam_peak_865a	304	.	9.27259	35.3661	30.4902	178
chr17	8186753	8187394	Host__bam_peak_865b	437	.	10.8346	48.8968	43.7322	487
chr17	8187474	8188034	Host__bam_peak_866	546	.	10.7433	60.0495	54.6249	190
chr17	8220666	8221056	Host__bam_peak_867	459	.	11.158	51.1399	45.9236	221
chr17	8221407	8221749	Host__bam_peak_868	484	.	10.9469	53.7156	48.4431	153
chr17	8222083	8222419	Host__bam_peak_869	484	.	10.9469	53.7156	48.4431	185
chr17	8222588	8223025	Host__bam_peak_870	281	.	6.46055	33.0148	28.1846	268
chr17	8226065	8227195	Host__bam_peak_871a	452	.	10.5031	50.4055	45.2102	179
chr17	8226065	8227195	Host__bam_peak_871b	405	.	11.2783	45.6358	40.5452	596
chr17	8226065	8227195	Host__bam_peak_871c	557	.	15.2605	61.2505	55.795	984
chr17	8376532	8376686	Host__bam_peak_872	61	.	4.20446	10.1841	6.10635	42
chr17	12618664	12618840	Host__bam_peak_873	107	.	5.76319	15.0754	10.7101	84
chr17	13337216	13337372	Host__bam_peak_874	102	.	6.52465	14.6381	10.296	77
chr17	16215438	16215639	Host__bam_peak_875	22	.	3.7187	5.87076	2.29254	62
chr17	16380976	16381260	Host__bam_peak_876	170	.	6.2131	21.6495	17.0604	145
chr17	19063581	19063757	Host__bam_peak_877	61	.	4.20446	10.1841	6.10635	76
chr17	19508058	19508385	Host__bam_peak_878	609	.	14.0872	66.5101	60.9319	154
chr17	21288036	21288210	Host__bam_peak_879	33	.	3.96904	7.11361	3.35468	111
chr17	27446681	27446960	Host__bam_peak_880	56	.	4.62317	9.63609	5.60113	184
chr17	28743948	28744143	Host__bam_peak_881	90	.	5.36573	13.372	9.08622	106
chr17	30363892	30364074	Host__bam_peak_882	91	.	6.1093	13.4023	9.1157	88
chr17	31549923	31550484	Host__bam_peak_883	564	.	11.4505	61.8865	56.4159	222
chr17	31754245	31754414	Host__bam_peak_884	75	.	4.96827	11.7312	7.53814	83
chr17	38867519	38867866	Host__bam_peak_885	430	.	10.2072	48.2289	43.0833	164
chr17	38869138	38869473	Host__bam_peak_886	351	.	7.72297	40.0702	35.1028	200
chr17	39153583	39153915	Host__bam_peak_887	462	.	10.651	51.5029	46.2797	186
chr17	39154313	39154689	Host__bam_peak_888	428	.	8.95395	48.0317	42.8894	207
chr17	40551963	40552126	Host__bam_peak_889	114	.	6.28374	15.8503	11.4581	99
chr17	42520147	42520297	Host__bam_peak_890	24	.	2.99895	6.02513	2.41814	72
chr17	43251582	43251840	Host__bam_peak_891	64	.	2.43676	10.5043	6.40413	149
chr17	43315799	43316233	Host__bam_peak_892	397	.	8.27461	44.8573	39.7874	250
chr17	43360968	43361450	Host__bam_peak_893	152	.	4.97933	19.81	15.2772	233
chr17	43367812	43368120	Host__bam_peak_894	122	.	5.32552	16.624	12.2019	154
chr17	44199243	44199684	Host__bam_peak_895a	43	.	4.26397	8.2717	4.37025	144
chr17	44199243	44199684	Host__bam_peak_895b	71	.	5.8527	11.3311	7.16501	339
chr17	44220796	44221056	Host__bam_peak_896	54	.	5.0112	9.42354	5.40758	203
chr17	45061222	45061395	Host__bam_peak_897	50	.	4.10134	9.06142	5.07689	95
chr17	45148424	45148836	Host__bam_peak_898	468	.	11.9474	52.0778	46.8422	154
chr17	45161370	45161594	Host__bam_peak_899	68	.	4.08948	11.0226	6.88295	131
chr17	47649215	47649524	Host__bam_peak_900	40	.	3.97462	7.93538	4.06652	76
chr17	48541568	48541847	Host__bam_peak_901	94	.	6.09516	13.7828	9.48099	133
chr17	48544501	48544651	Host__bam_peak_902	50	.	4.10134	9.06142	5.07689	75
chr17	49192399	49192740	Host__bam_peak_903	552	.	11.4938	60.711	55.2683	158
chr17	49788437	49788690	Host__bam_peak_904	239	.	8.40733	28.6455	23.9017	124
chr17	50051076	50051287	Host__bam_peak_905	46	.	4.43599	8.62432	4.68663	75
chr17	50151976	50152187	Host__bam_peak_906	39	.	4.02957	7.78082	3.93373	79
chr17	50182182	50182441	Host__bam_peak_907	78	.	4.96797	12.0764	7.8682	78
chr17	50182753	50183764	Host__bam_peak_908a	40	.	3.97462	7.93538	4.06652	115
chr17	50182753	50183764	Host__bam_peak_908b	148	.	5.58896	19.3312	14.8155	603
chr17	50182753	50183764	Host__bam_peak_908c	219	.	8.02518	26.6199	21.9159	882
chr17	50183867	50184169	Host__bam_peak_909	60	.	4.57081	10.1575	6.08332	109
chr17	50184524	50184748	Host__bam_peak_910	66	.	4.86009	10.8049	6.68108	121
chr17	50189909	50190177	Host__bam_peak_911	45	.	4.07994	8.44698	4.52592	178
chr17	50195887	50196242	Host__bam_peak_912	43	.	4.10622	8.22392	4.33149	205
chr17	50199062	50199704	Host__bam_peak_913a	44	.	4.15785	8.33594	4.42982	128
chr17	50199062	50199704	Host__bam_peak_913b	25	.	3.49029	6.1362	2.50674	197
chr17	50199062	50199704	Host__bam_peak_913c	43	.	4.11352	8.2398	4.34724	563
chr17	50199775	50201671	Host__bam_peak_914a	146	.	6.75132	19.1139	14.6035	228
chr17	50199775	50201671	Host__bam_peak_914b	148	.	5.58896	19.3312	14.8155	648
chr17	50199775	50201671	Host__bam_peak_914c	383	.	10.026	43.4032	38.3616	1023
chr17	50199775	50201671	Host__bam_peak_914d	331	.	9.21746	38.083	33.1522	1210
chr17	50199775	50201671	Host__bam_peak_914e	270	.	6.73002	31.8481	27.0416	1777
chr17	50210393	50210654	Host__bam_peak_915	69	.	4.42803	11.0656	6.92216	150
chr17	50866178	50866437	Host__bam_peak_916	197	.	7.7505	24.3996	19.7435	113
chr17	55433833	55434006	Host__bam_peak_917	87	.	5.71871	13.009	8.74854	90
chr17	58631461	58631924	Host__bam_peak_918	492	.	11.6431	54.551	49.2597	250
chr17	58658887	58659407	Host__bam_peak_919	1309	.	27.1547	137.23	130.971	298
chr17	59619761	59619976	Host__bam_peak_920	141	.	6.957	18.6709	14.1764	103
chr17	59837839	59838048	Host__bam_peak_921	106	.	5.02966	15.0399	10.6778	96
chr17	59843457	59843816	Host__bam_peak_922	46	.	3.69828	8.57424	4.6428	162
chr17	59844140	59844448	Host__bam_peak_923	123	.	6.50816	16.7761	12.3488	157
chr17	59855691	59855945	Host__bam_peak_924	57	.	4.71281	9.82576	5.77352	158
chr17	61411112	61411287	Host__bam_peak_925	25	.	3.2342	6.22318	2.58234	77
chr17	63773425	63773619	Host__bam_peak_926	93	.	5.17125	13.6341	9.33612	92
chr17	64497013	64497334	Host__bam_peak_927	78	.	4.81462	12.046	7.8389	85
chr17	64505535	64505731	Host__bam_peak_928	98	.	5.56446	14.2162	9.89063	108
chr17	64661629	64661785	Host__bam_peak_929	39	.	4.82631	7.8026	3.95262	70
chr17	64662124	64662549	Host__bam_peak_930	197	.	7.7505	24.3996	19.7435	122
chr17	64679692	64679853	Host__bam_peak_931	57	.	4.71281	9.82576	5.77352	98
chr17	64919306	64919502	Host__bam_peak_932	37	.	4.68671	7.56703	3.74306	82
chr17	67825482	67825642	Host__bam_peak_933	40	.	3.97462	7.93538	4.06652	93
chr17	68019678	68020109	Host__bam_peak_934	569	.	9.49505	62.3828	56.9039	251
chr17	69762076	69762323	Host__bam_peak_935	220	.	8.75235	26.7672	22.0598	131
chr17	69864633	69864788	Host__bam_peak_936	67	.	6.2618	10.8861	6.75781	72
chr17	71438905	71439105	Host__bam_peak_937	92	.	5.96429	13.5165	9.22535	91
chr17	72592635	72592829	Host__bam_peak_938	53	.	4.37208	9.3976	5.386	81
chr17	74768329	74768498	Host__bam_peak_939	46	.	5.29987	8.58975	4.65517	73
chr17	75033784	75034114	Host__bam_peak_940	495	.	11.0948	54.8308	49.5346	151
chr17	75034172	75034630	Host__bam_peak_941	397	.	8.27461	44.8573	39.7874	281
chr17	75034996	75035352	Host__bam_peak_942	438	.	9.07176	49.0444	43.8786	172
chr17	75785033	75785304	Host__bam_peak_943	301	.	8.73233	34.9802	30.1086	112
chr17	75904800	75904970	Host__bam_peak_944	41	.	4.28904	8.03077	4.15426	44
chr17	76265967	76266127	Host__bam_peak_945	54	.	5.23663	9.49405	5.47096	76
chr17	76353952	76354150	Host__bam_peak_946	174	.	5.81404	22.0521	17.455	80
chr17	76736408	76736721	Host__bam_peak_947	28	.	4.09457	6.54431	2.85478	181
chr17	76737169	76737417	Host__bam_peak_948	134	.	4.85444	17.9535	13.4822	134
chr17	78359955	78360192	Host__bam_peak_949	55	.	4.89697	9.54056	5.51099	94
chr17	80205030	80205232	Host__bam_peak_950	106	.	7.97523	14.9826	10.6252	93
chr17	80254843	80254994	Host__bam_peak_951	71	.	5.45291	11.3313	7.16501	82
chr17	80856507	80856715	Host__bam_peak_952	38	.	3.7447	7.67512	3.83588	114
chr17	81249387	81249708	Host__bam_peak_953	70	.	6.45834	11.2109	7.06149	170
chr17	81249795	81249947	Host__bam_peak_954	44	.	5.37871	8.39611	4.47817	92
chr17	81345734	81346047	Host__bam_peak_955a	44	.	4.62163	8.37121	4.45809	60
chr17	81345734	81346047	Host__bam_peak_955b	37	.	4.03955	7.52688	3.70842	195
chr17	81507626	81507816	Host__bam_peak_956	43	.	4.26397	8.2717	4.37025	83
chr17	81508519	81509099	Host__bam_peak_957a	67	.	5.21875	10.8658	6.73887	306
chr17	81508519	81509099	Host__bam_peak_957b	42	.	3.71933	8.12228	4.23877	467
chr17	81509284	81509635	Host__bam_peak_958	72	.	5.16165	11.4593	7.28527	144
chr17	81512088	81512491	Host__bam_peak_959	90	.	5.51415	13.3358	9.05437	247
chr17	81512636	81512906	Host__bam_peak_960	205	.	7.4894	25.2326	20.558	168
chr17	81514707	81514955	Host__bam_peak_961	24	.	3.10655	6.1115	2.48693	142
chr17	81533920	81534152	Host__bam_peak_962	44	.	5.13202	8.31264	4.40664	123
chr17	81535038	81535204	Host__bam_peak_963	52	.	5.49859	9.25463	5.25582	114
chr17	81867193	81867663	Host__bam_peak_964	92	.	5.61708	13.5656	9.27264	131
chr17	81868313	81868635	Host__bam_peak_965	32	.	3.89057	6.95687	3.21294	226
chr17	82228947	82229214	Host__bam_peak_966	83	.	5.167	12.5435	8.30284	141
chr17	82242109	82242456	Host__bam_peak_967a	61	.	5.448	10.2266	6.14262	89
chr17	82242109	82242456	Host__bam_peak_967b	27	.	4.17099	6.40952	2.73651	324
chr17	82293469	82295146	Host__bam_peak_968a	135	.	5.82155	18.0289	13.5529	157
chr17	82293469	82295146	Host__bam_peak_968b	78	.	6.05334	12.087	7.87566	923
chr17	82293469	82295146	Host__bam_peak_968c	50	.	4.48839	9.03834	5.05865	1235
chr17	82494342	82494523	Host__bam_peak_969	70	.	3.8879	11.2297	7.07799	116
chr17	82494592	82494913	Host__bam_peak_970	383	.	10.026	43.4032	38.3616	162
chr18	3604693	3604926	Host__bam_peak_971	43	.	4.26397	8.2717	4.37025	147
chr18	12884020	12884188	Host__bam_peak_972	121	.	6.248	16.6193	12.1988	84
chr18	23581060	23581281	Host__bam_peak_973	67	.	4.36617	10.9044	6.77252	121
chr18	24656630	24656789	Host__bam_peak_974	25	.	3.72768	6.1315	2.50252	59
chr18	24705443	24705650	Host__bam_peak_975	105	.	6.05932	14.9397	10.5842	95
chr18	29181590	29181814	Host__bam_peak_976	75	.	4.96827	11.7312	7.53814	135
chr18	41347101	41347270	Host__bam_peak_977	55	.	4.89697	9.54056	5.51099	86
chr18	45793388	45793566	Host__bam_peak_978	44	.	3.92302	8.35883	4.44703	88
chr18	45827847	45828093	Host__bam_peak_979	154	.	7.32342	19.9547	15.417	105
chr18	49487348	49487545	Host__bam_peak_980	50	.	4.10134	9.06142	5.07689	94
chr18	50287753	50288116	Host__bam_peak_981	630	.	12.87	68.6398	63.0264	186
chr18	54224467	54224648	Host__bam_peak_982	54	.	4.04275	9.47993	5.45834	158
chr18	54961014	54961291	Host__bam_peak_983	114	.	6.28374	15.8503	11.4581	147
chr18	55927952	55928102	Host__bam_peak_984	73	.	6.20525	11.5656	7.38836	68
chr18	59484792	59484988	Host__bam_peak_985	105	.	6.05932	14.9397	10.5842	107
chr18	59516500	59516676	Host__bam_peak_986	27	.	3.38806	6.3677	2.70872	87
chr18	59606351	59606541	Host__bam_peak_987	32	.	4.176	6.96191	3.2164	16
chr18	61703654	61703814	Host__bam_peak_988	35	.	4.76545	7.40009	3.59761	81
chr18	67938870	67939026	Host__bam_peak_989	89	.	6.69531	13.2415	8.96516	74
chr18	70154748	70154898	Host__bam_peak_990	34	.	4.05076	7.27546	3.48826	116
chr18	74146840	74147086	Host__bam_peak_991	55	.	4.93359	9.6117	5.5788	92
chr19	507336	507577	Host__bam_peak_992	258	.	8.15156	30.6178	25.8385	128
chr19	680703	680877	Host__bam_peak_993	65	.	4.66279	10.6897	6.5691	88
chr19	796930	797145	Host__bam_peak_994	227	.	7.39376	27.4296	22.7068	106
chr19	893351	893746	Host__bam_peak_995	422	.	14.0779	47.401	42.2717	153
chr19	1021416	1021894	Host__bam_peak_996	522	.	12.7084	57.6237	52.2589	201
chr19	1026598	1026753	Host__bam_peak_997	34	.	4.05076	7.27546	3.48826	69
chr19	1028629	1028878	Host__bam_peak_998	57	.	4.71281	9.82576	5.77352	140
chr19	1035103	1035339	Host__bam_peak_999	74	.	6.71598	11.6343	7.45489	100
chr19	1035882	1036126	Host__bam_peak_1000	30	.	4.23734	6.79478	3.07382	153
chr19	1039658	1040071	Host__bam_peak_1001	48	.	3.88104	8.79244	4.83425	187
chr19	1248542	1248766	Host__bam_peak_1002	64	.	4.45798	10.5202	6.41503	113
chr19	1253268	1253643	Host__bam_peak_1003	90	.	5.51415	13.3358	9.05437	122
chr19	1259192	1259742	Host__bam_peak_1004a	141	.	6.55812	18.6532	14.1613	217
chr19	1259192	1259742	Host__bam_peak_1004b	79	.	5.48043	12.1309	7.91775	433
chr19	1269374	1269732	Host__bam_peak_1005a	53	.	3.98704	9.33622	5.33185	71
chr19	1269374	1269732	Host__bam_peak_1005b	77	.	4.76567	11.9243	7.72511	269
chr19	1383039	1383947	Host__bam_peak_1006a	232	.	7.76408	27.9819	23.2518	131
chr19	1383039	1383947	Host__bam_peak_1006b	350	.	7.46899	40.0562	35.0893	464
chr19	1848494	1848688	Host__bam_peak_1007	41	.	4.28904	8.03077	4.15426	103
chr19	2151332	2151544	Host__bam_peak_1008	73	.	5.35234	11.4971	7.32108	114
chr19	2269397	2269684	Host__bam_peak_1009	161	.	5.41949	20.697	16.1352	116
chr19	2270662	2270869	Host__bam_peak_1010	53	.	4.37208	9.3976	5.386	99
chr19	2273647	2273998	Host__bam_peak_1011a	47	.	4.63923	8.71743	4.76553	43
chr19	2273647	2273998	Host__bam_peak_1011b	34	.	3.77588	7.23486	3.45038	269
chr19	2412433	2412661	Host__bam_peak_1012	28	.	4.39887	6.5191	2.8337	141
chr19	2413337	2414306	Host__bam_peak_1013a	61	.	5.448	10.2266	6.14262	208
chr19	2413337	2414306	Host__bam_peak_1013b	132	.	8.43117	17.6672	13.2092	580
chr19	2414436	2414851	Host__bam_peak_1014	44	.	5.57626	8.40328	4.48423	76
chr19	2415375	2415920	Host__bam_peak_1015a	52	.	5.67083	9.19647	5.20654	225
chr19	2415375	2415920	Host__bam_peak_1015b	97	.	7.43589	14.0817	9.76208	433
chr19	2416096	2416956	Host__bam_peak_1016a	69	.	5.75067	11.1458	6.99765	142
chr19	2416096	2416956	Host__bam_peak_1016b	74	.	6.97032	11.6628	7.47923	470
chr19	2416096	2416956	Host__bam_peak_1016c	44	.	5.57626	8.40328	4.48423	772
chr19	2418049	2418381	Host__bam_peak_1017	35	.	4.76545	7.40009	3.59761	105
chr19	2476028	2476252	Host__bam_peak_1018	149	.	6.71839	19.4878	14.969	121
chr19	3062163	3062589	Host__bam_peak_1019a	47	.	5.17104	8.70358	4.75714	107
chr19	3062163	3062589	Host__bam_peak_1019b	58	.	5.26445	9.89231	5.83589	347
chr19	3404141	3404400	Host__bam_peak_1020	152	.	6.14497	19.7512	15.2192	121
chr19	3404566	3404818	Host__bam_peak_1021	152	.	6.14497	19.7512	15.2192	129
chr19	3968778	3968955	Host__bam_peak_1022	44	.	3.92302	8.35883	4.44703	89
chr19	3985279	3985497	Host__bam_peak_1023	141	.	6.957	18.6709	14.1764	116
chr19	4065664	4066136	Host__bam_peak_1024a	78	.	5.11463	12.0663	7.85853	89
chr19	4065664	4066136	Host__bam_peak_1024b	58	.	3.99414	9.90821	5.84993	306
chr19	4328391	4328649	Host__bam_peak_1025	97	.	5.8349	14.0446	9.72589	161
chr19	4723884	4724294	Host__bam_peak_1026	942	.	21.3546	100.224	94.2212	202
chr19	4724436	4724837	Host__bam_peak_1027	970	.	19.0801	103.076	97.0513	229
chr19	4791591	4791795	Host__bam_peak_1028	40	.	3.55035	7.93192	4.06652	68
chr19	5308967	5309368	Host__bam_peak_1029	365	.	12.629	41.4992	36.5005	229
chr19	5691620	5691839	Host__bam_peak_1030	29	.	4.32692	6.67254	2.9691	74
chr19	5697587	5697738	Host__bam_peak_1031	92	.	6.89472	13.592	9.29808	73
chr19	5698171	5698385	Host__bam_peak_1032	83	.	6.54999	12.5678	8.32613	75
chr19	5880732	5880915	Host__bam_peak_1033	65	.	4.93723	10.633	6.5161	91
chr19	6739694	6739900	Host__bam_peak_1034	96	.	6.61829	13.9564	9.64682	88
chr19	7534028	7534187	Host__bam_peak_1035	56	.	4.23615	9.67645	5.63977	86
chr19	9584375	9584542	Host__bam_peak_1036	67	.	5.21875	10.8658	6.73887	96
chr19	10113225	10113433	Host__bam_peak_1037	29	.	3.74256	6.65768	2.95434	63
chr19	10315815	10316173	Host__bam_peak_1038	38	.	3.7447	7.67512	3.83588	162
chr19	10502706	10502874	Host__bam_peak_1039	57	.	4.71281	9.82576	5.77352	87
chr19	11089430	11089580	Host__bam_peak_1040	77	.	5.58723	11.9719	7.77127	93
chr19	11435370	11435668	Host__bam_peak_1041	314	.	7.83631	36.3943	31.498	134
chr19	12791434	12791627	Host__bam_peak_1042	168	.	6.77613	21.4521	16.8737	79
chr19	12933636	12933970	Host__bam_peak_1043	162	.	6.06517	20.7851	16.2212	149
chr19	12938603	12938769	Host__bam_peak_1044	42	.	3.71933	8.12228	4.23877	69
chr19	12945599	12946011	Host__bam_peak_1045	54	.	4.04275	9.47993	5.45834	188
chr19	13116653	13116828	Host__bam_peak_1046	53	.	4.66946	9.41299	5.39902	83
chr19	13151536	13151771	Host__bam_peak_1047	34	.	3.27158	7.17584	3.40372	74
chr19	13152986	13153255	Host__bam_peak_1048	58	.	3.65227	9.94726	5.88675	98
chr19	13167605	13167780	Host__bam_peak_1049	30	.	4.23365	6.78834	3.07274	94
chr19	13833414	13834018	Host__bam_peak_1050a	47	.	4.17335	8.6566	4.71297	112
chr19	13833414	13834018	Host__bam_peak_1050b	67	.	4.76954	10.9357	6.79828	285
chr19	13841431	13841678	Host__bam_peak_1051	52	.	4.72173	9.1969	5.20654	89
chr19	13841890	13842144	Host__bam_peak_1052	55	.	4.89697	9.54056	5.51099	127
chr19	13842738	13843007	Host__bam_peak_1053	341	.	9.37917	39.1325	34.1819	120
chr19	14518245	14518414	Host__bam_peak_1054	94	.	5.35012	13.7069	9.40671	104
chr19	15449913	15450091	Host__bam_peak_1055	105	.	6.44338	14.906	10.5547	96
chr19	16077191	16077391	Host__bam_peak_1056	52	.	4.72173	9.1969	5.20654	107
chr19	16078866	16079074	Host__bam_peak_1057	90	.	5.36573	13.372	9.08622	86
chr19	17932616	17933083	Host__bam_peak_1058	539	.	13.0845	59.3742	53.9679	198
chr19	18374544	18374734	Host__bam_peak_1059	64	.	4.24748	10.5917	6.48187	98
chr19	19663515	19663912	Host__bam_peak_1060a	54	.	4.53687	9.45184	5.43454	89
chr19	19663515	19663912	Host__bam_peak_1060b	168	.	6.77613	21.4521	16.8737	280
chr19	33176934	33177237	Host__bam_peak_1061	288	.	6.02822	33.6493	28.8067	160
chr19	33177488	33177655	Host__bam_peak_1062	58	.	3.99414	9.90821	5.84993	71
chr19	34404378	34404543	Host__bam_peak_1063	44	.	3.92302	8.35883	4.44703	58
chr19	35267935	35268085	Host__bam_peak_1064	53	.	4.37208	9.3976	5.386	114
chr19	35755684	35755876	Host__bam_peak_1065	58	.	5.26445	9.89231	5.83589	93
chr19	37172743	37172950	Host__bam_peak_1066	132	.	4.44781	17.6887	13.2306	101
chr19	37999633	37999783	Host__bam_peak_1067	37	.	4.03955	7.52688	3.70842	65
chr19	38315731	38315974	Host__bam_peak_1068	83	.	5.71578	12.6144	8.37066	130
chr19	38374377	38374617	Host__bam_peak_1069	88	.	4.8513	13.1563	8.88504	80
chr19	38374751	38374922	Host__bam_peak_1070	66	.	4.55147	10.7474	6.62537	81
chr19	38659586	38659797	Host__bam_peak_1071	52	.	4.89349	9.20248	5.21104	93
chr19	38736025	38736362	Host__bam_peak_1072	66	.	6.43628	10.7964	6.67273	100
chr19	38831853	38832011	Host__bam_peak_1073	74	.	4.52788	11.6402	7.4579	88
chr19	39403837	39404064	Host__bam_peak_1074	38	.	3.88566	7.73784	3.89576	77
chr19	39409635	39409874	Host__bam_peak_1075	39	.	3.4079	7.77738	3.93121	132
chr19	39412034	39412413	Host__bam_peak_1076	297	.	6.84657	34.6188	29.7558	229
chr19	39833980	39834135	Host__bam_peak_1077	48	.	3.88104	8.79244	4.83425	108
chr19	40443237	40443420	Host__bam_peak_1078	96	.	5.01301	13.9357	9.62664	104
chr19	40645912	40646070	Host__bam_peak_1079	40	.	4.3815	7.91734	4.05727	73
chr19	41219850	41220011	Host__bam_peak_1080	40	.	3.97462	7.93538	4.06652	67
chr19	41220281	41220549	Host__bam_peak_1081	41	.	4.41426	7.97984	4.10588	139
chr19	41226036	41226350	Host__bam_peak_1082	66	.	4.55147	10.7474	6.62537	176
chr19	41264282	41264432	Host__bam_peak_1083	70	.	4.91005	11.2551	7.09692	70
chr19	41873404	41873636	Host__bam_peak_1084	115	.	7.48316	15.9894	11.5889	122
chr19	42850983	42851152	Host__bam_peak_1085	45	.	4.84267	8.45894	4.53244	74
chr19	42961220	42961370	Host__bam_peak_1086	29	.	4.78785	6.61894	2.91816	68
chr19	43085854	43086062	Host__bam_peak_1087	24	.	3.93467	6.00568	2.40068	83
chr19	44741891	44742113	Host__bam_peak_1088	83	.	5.167	12.5435	8.30284	96
chr19	45348654	45348846	Host__bam_peak_1089	74	.	6.97032	11.6628	7.47923	103
chr19	45478456	45478826	Host__bam_peak_1090	489	.	13.8695	54.2056	48.9273	176
chr19	45769297	45769525	Host__bam_peak_1091	66	.	4.306	10.7465	6.62474	114
chr19	46788421	46788632	Host__bam_peak_1092	107	.	5.76319	15.0754	10.7101	113
chr19	47112336	47112497	Host__bam_peak_1093	36	.	3.55762	7.47018	3.66129	14
chr19	47226142	47226416	Host__bam_peak_1094	119	.	5.49814	16.3539	11.9402	162
chr19	47274838	47275223	Host__bam_peak_1095	124	.	6.16065	16.8369	12.4049	133
chr19	47719009	47720106	Host__bam_peak_1096a	157	.	7.26497	20.3029	15.7576	116
chr19	47719009	47720106	Host__bam_peak_1096b	131	.	4.94823	17.5939	13.1394	288
chr19	47719009	47720106	Host__bam_peak_1096c	128	.	6.34214	17.2662	12.8191	518
chr19	47719009	47720106	Host__bam_peak_1096d	114	.	6.28374	15.8503	11.4581	810
chr19	47743258	47743596	Host__bam_peak_1097	53	.	3.53445	9.32609	5.32545	71
chr19	47745334	47745717	Host__bam_peak_1098	170	.	7.4229	21.6314	17.0439	117
chr19	48255858	48256067	Host__bam_peak_1099	141	.	6.55812	18.6532	14.1613	106
chr19	48614173	48614695	Host__bam_peak_1100a	80	.	6.16074	12.2833	8.06152	121
chr19	48614173	48614695	Host__bam_peak_1100b	79	.	5.67017	12.1373	7.92026	325
chr19	48614779	48614942	Host__bam_peak_1101	51	.	5.44684	9.16812	5.18074	76
chr19	48873019	48873214	Host__bam_peak_1102	24	.	3.25436	6.05885	2.44964	118
chr19	48962256	48962668	Host__bam_peak_1103	20	.	3.69928	5.59633	2.06557	315
chr19	48963795	48964036	Host__bam_peak_1104	44	.	3.94327	8.40689	4.48758	99
chr19	48965210	48965487	Host__bam_peak_1105	223	.	7.43865	27.067	22.3543	155
chr19	48967194	48967387	Host__bam_peak_1106	32	.	3.56638	7.01111	3.25898	79
chr19	48967472	48968065	Host__bam_peak_1107a	80	.	5.05136	12.2733	8.05261	128
chr19	48967472	48968065	Host__bam_peak_1107b	71	.	4.29	11.3042	7.13925	440
chr19	49487220	49487421	Host__bam_peak_1108	69	.	4.69931	11.1016	6.95649	114
chr19	49487546	49487730	Host__bam_peak_1109	96	.	5.01301	13.9357	9.62664	91
chr19	49500542	49500765	Host__bam_peak_1110	93	.	6.43433	13.6128	9.31797	138
chr19	49813587	49813755	Host__bam_peak_1111	42	.	3.29882	8.12599	4.24189	122
chr19	49818051	49818255	Host__bam_peak_1112	262	.	9.65003	31.0882	26.2954	108
chr19	49876492	49877438	Host__bam_peak_1113a	294	.	9.51987	34.278	29.4247	227
chr19	49876492	49877438	Host__bam_peak_1113b	75	.	4.96827	11.7312	7.53814	530
chr19	49876492	49877438	Host__bam_peak_1113c	64	.	4.58581	10.5105	6.40985	783
chr19	51571003	51571235	Host__bam_peak_1114	89	.	4.24134	13.2481	8.97139	138
chr19	51689307	51689497	Host__bam_peak_1115	43	.	4.37919	8.20975	4.31809	65
chr19	51689837	51690011	Host__bam_peak_1116	54	.	5.0112	9.42354	5.40758	83
chr19	51690859	51691038	Host__bam_peak_1117	37	.	4.03955	7.52688	3.70842	72
chr19	51703993	51704467	Host__bam_peak_1118a	133	.	6.06285	17.8511	13.3818	148
chr19	51703993	51704467	Host__bam_peak_1118b	94	.	5.72392	13.8018	9.4994	380
chr19	51887909	51888126	Host__bam_peak_1119	148	.	5.58896	19.3312	14.8155	113
chr19	51904964	51905188	Host__bam_peak_1120	271	.	8.2472	31.9489	27.139	102
chr19	51986804	51987038	Host__bam_peak_1121	507	.	14.3628	56.1123	50.7848	126
chr19	52008142	52008482	Host__bam_peak_1122	240	.	8.90748	28.783	24.0387	154
chr19	52028519	52028698	Host__bam_peak_1123	62	.	4.51134	10.3357	6.24625	77
chr19	53869469	53869679	Host__bam_peak_1124	63	.	5.00387	10.4301	6.33276	115
chr19	55369825	55369980	Host__bam_peak_1125	32	.	4.06344	7.02723	3.27313	117
chr19	55599546	55600151	Host__bam_peak_1126a	133	.	6.06285	17.8511	13.3818	139
chr19	55599546	55600151	Host__bam_peak_1126b	59	.	4.36941	9.99837	5.93725	367
chr19	55640916	55641129	Host__bam_peak_1127	43	.	3.77203	8.25458	4.36115	95
chr19	55641269	55641566	Host__bam_peak_1128	58	.	3.99414	9.90821	5.84993	158
chr19	55641763	55642024	Host__bam_peak_1129	25	.	3.2342	6.22318	2.58234	68
chr19	55642103	55642997	Host__bam_peak_1130a	82	.	5.49256	12.5319	8.29531	103
chr19	55642103	55642997	Host__bam_peak_1130b	100	.	6.40431	14.4012	10.0684	484
chr19	55642103	55642997	Host__bam_peak_1130c	43	.	4.54687	8.23093	4.33844	746
chr19	55643439	55643753	Host__bam_peak_1131	91	.	4.0457	13.4332	9.14561	160
chr19	55675015	55675225	Host__bam_peak_1132	34	.	3.27158	7.17584	3.40372	113
chr19	58395641	58395791	Host__bam_peak_1133	24	.	3.93467	6.00568	2.40068	34
chr19	58554898	58555273	Host__bam_peak_1134	85	.	4.58586	12.7581	8.50912	205
chr1_KI270713v1_random	21612	22143	Host__bam_peak_1135a	297	.	5.38969	34.6249	29.7618	167
chr1_KI270713v1_random	21612	22143	Host__bam_peak_1135b	120	.	5.82589	16.4278	12.012	461
chr2	1743713	1744084	Host__bam_peak_1136a	47	.	4.63923	8.71743	4.76553	161
chr2	1743713	1744084	Host__bam_peak_1136b	27	.	3.89494	6.44534	2.77024	335
chr2	10448296	10448454	Host__bam_peak_1137	61	.	4.20446	10.1841	6.10635	119
chr2	17518426	17518630	Host__bam_peak_1138	299	.	9.73781	34.8285	29.9602	98
chr2	17977358	17977542	Host__bam_peak_1139	50	.	4.10134	9.06142	5.07689	79
chr2	18299557	18299750	Host__bam_peak_1140	81	.	5.99049	12.3673	8.1391	102
chr2	18455235	18455431	Host__bam_peak_1141	37	.	4.54	7.61314	3.7833	65
chr2	20350676	20350895	Host__bam_peak_1142	40	.	3.55035	7.93192	4.06652	130
chr2	20447015	20447201	Host__bam_peak_1143	160	.	7.40584	20.6205	16.0628	86
chr2	21643224	21643467	Host__bam_peak_1144	46	.	4.92859	8.61151	4.67497	162
chr2	21837262	21837511	Host__bam_peak_1145	169	.	9.10994	21.4844	16.9034	145
chr2	24084624	24084783	Host__bam_peak_1146	40	.	3.97462	7.93538	4.06652	74
chr2	24793309	24793467	Host__bam_peak_1147	71	.	4.29	11.3042	7.13925	76
chr2	27050633	27051437	Host__bam_peak_1148a	488	.	8.4323	54.166	48.8888	205
chr2	27050633	27051437	Host__bam_peak_1148b	294	.	8.14533	34.2914	29.4379	608
chr2	27211945	27212095	Host__bam_peak_1149	56	.	4.50088	9.68575	5.64747	83
chr2	30231462	30231693	Host__bam_peak_1150	159	.	6.95558	20.5209	15.97	108
chr2	30293475	30293680	Host__bam_peak_1151	53	.	4.37208	9.3976	5.386	142
chr2	33070021	33070235	Host__bam_peak_1152	66	.	4.55147	10.7474	6.62537	104
chr2	33108848	33109005	Host__bam_peak_1153	31	.	3.39591	6.83687	3.10253	74
chr2	33529949	33530226	Host__bam_peak_1154	66	.	3.91816	10.7846	6.66184	135
chr2	36486641	36486955	Host__bam_peak_1155	124	.	6.16065	16.8369	12.4049	208
chr2	37671397	37671627	Host__bam_peak_1156	34	.	3.77588	7.23486	3.45038	220
chr2	37802969	37803266	Host__bam_peak_1157	117	.	5.04369	16.1447	11.7368	135
chr2	38176803	38176982	Host__bam_peak_1158	27	.	3.86603	6.39145	2.72234	56
chr2	38751188	38751420	Host__bam_peak_1159	164	.	6.29256	21.0215	16.4523	129
chr2	39505014	39505174	Host__bam_peak_1160	123	.	6.50816	16.7761	12.3488	84
chr2	42084369	42084569	Host__bam_peak_1161	57	.	4.71281	9.82576	5.77352	118
chr2	42810408	42810788	Host__bam_peak_1162	420	.	10.0593	47.1499	42.0277	173
chr2	42987156	42987344	Host__bam_peak_1163	70	.	6.48094	11.2482	7.09443	75
chr2	43226437	43226689	Host__bam_peak_1164	133	.	6.57457	17.8059	13.3406	117
chr2	44361493	44361783	Host__bam_peak_1165	124	.	6.01512	16.9004	12.4666	97
chr2	46855287	46855469	Host__bam_peak_1166	71	.	5.24215	11.271	7.11188	95
chr2	47034182	47034381	Host__bam_peak_1167	43	.	4.01259	8.29439	4.39217	83
chr2	47176353	47176559	Host__bam_peak_1168	205	.	7.4894	25.2326	20.558	104
chr2	52539595	52539961	Host__bam_peak_1169	132	.	8.43117	17.6672	13.2092	169
chr2	53786835	53786990	Host__bam_peak_1170	40	.	4.56418	7.95774	4.08608	66
chr2	55050310	55050520	Host__bam_peak_1171	37	.	3.82151	7.59409	3.76901	74
chr2	55992491	55992712	Host__bam_peak_1172	108	.	5.82993	15.2325	10.8637	113
chr2	60533212	60533389	Host__bam_peak_1173	59	.	5.53103	10.0146	5.95255	75
chr2	64973024	64973179	Host__bam_peak_1174	61	.	5.448	10.2266	6.14262	110
chr2	65130560	65130713	Host__bam_peak_1175	67	.	4.8779	10.8441	6.71853	81
chr2	66790597	66790762	Host__bam_peak_1176	65	.	5.69627	10.6723	6.55243	90
chr2	70086838	70086999	Host__bam_peak_1177	50	.	4.10134	9.06142	5.07689	99
chr2	70248859	70249182	Host__bam_peak_1178	676	.	16.3668	73.3444	67.6342	162
chr2	74482970	74483172	Host__bam_peak_1179	34	.	3.77588	7.23486	3.45038	121
chr2	74958728	74958911	Host__bam_peak_1180	34	.	3.77588	7.23486	3.45038	82
chr2	84906782	84906932	Host__bam_peak_1181	21	.	3.90426	5.70586	2.1481	68
chr2	84906990	84907161	Host__bam_peak_1182	30	.	3.81513	6.80497	3.07513	141
chr2	84907213	84907908	Host__bam_peak_1183a	178	.	7.35304	22.4372	17.829	162
chr2	84907213	84907908	Host__bam_peak_1183b	50	.	4.48839	9.03834	5.05865	444
chr2	85539127	85539322	Host__bam_peak_1184	92	.	4.73379	13.5056	9.21563	85
chr2	85547027	85547270	Host__bam_peak_1185	23	.	3.37842	5.90004	2.31116	106
chr2	88016166	88016545	Host__bam_peak_1186	34	.	4.1546	7.19974	3.42449	129
chr2	97995779	97995951	Host__bam_peak_1187	32	.	3.56638	7.01111	3.25898	116
chr2	97996170	97996339	Host__bam_peak_1188	87	.	6.12479	13.025	8.76408	81
chr2	99698331	99698525	Host__bam_peak_1189	114	.	6.28374	15.8503	11.4581	115
chr2	112275310	112275746	Host__bam_peak_1190	99	.	4.55012	14.2576	9.93117	235
chr2	120104247	120104406	Host__bam_peak_1191	39	.	3.4079	7.77738	3.93121	92
chr2	120915262	120915412	Host__bam_peak_1192	24	.	2.99895	6.02513	2.41814	41
chr2	121075027	121075446	Host__bam_peak_1193	365	.	8.86054	41.5067	36.5063	213
chr2	121530745	121531281	Host__bam_peak_1194	448	.	10.9963	50.0152	44.8252	242
chr2	130337018	130337333	Host__bam_peak_1195	468	.	11.9474	52.0778	46.8422	150
chr2	130342758	130342962	Host__bam_peak_1196	76	.	4.00571	11.8902	7.69351	103
chr2	133241211	133241499	Host__bam_peak_1197	122	.	7.59502	16.665	12.2417	195
chr2	133287775	133288076	Host__bam_peak_1198	44	.	3.92302	8.35883	4.44703	157
chr2	133818089	133818455	Host__bam_peak_1199a	42	.	3.82481	8.12404	4.24034	97
chr2	133818089	133818455	Host__bam_peak_1199b	63	.	3.64083	10.4084	6.31228	279
chr2	134918782	134918947	Host__bam_peak_1200	51	.	4.3736	9.09859	5.11197	105
chr2	140990561	140990828	Host__bam_peak_1201a	61	.	5.448	10.2266	6.14262	69
chr2	140990561	140990828	Host__bam_peak_1201b	30	.	4.35195	6.71452	3.00527	225
chr2	144096706	144096864	Host__bam_peak_1202	76	.	5.70907	11.8303	7.63552	96
chr2	148391537	148391687	Host__bam_peak_1203	57	.	6.07476	9.85095	5.79741	42
chr2	148644634	148645774	Host__bam_peak_1204a	211	.	8.81635	25.8148	21.1279	241
chr2	148644634	148645774	Host__bam_peak_1204b	1631	.	34.7942	169.654	163.119	673
chr2	150465809	150466135	Host__bam_peak_1205a	67	.	4.36617	10.9044	6.77252	85
chr2	150465809	150466135	Host__bam_peak_1205b	42	.	3.71933	8.12228	4.23877	234
chr2	150466250	150466428	Host__bam_peak_1206	82	.	5.30207	12.4882	8.253	77
chr2	150466568	150466954	Host__bam_peak_1207a	26	.	3.80947	6.28561	2.63926	71
chr2	150466568	150466954	Host__bam_peak_1207b	37	.	4.03955	7.52688	3.70842	309
chr2	150481225	150481486	Host__bam_peak_1208	40	.	4.3815	7.91734	4.05727	65
chr2	150481949	150482215	Host__bam_peak_1209	33	.	4.09942	7.09549	3.33794	43
chr2	150483127	150483291	Host__bam_peak_1210	28	.	3.57715	6.55605	2.85964	87
chr2	150483692	150483896	Host__bam_peak_1211	95	.	6.12202	13.8371	9.53469	113
chr2	150484437	150484797	Host__bam_peak_1212	50	.	4.48839	9.03834	5.05865	157
chr2	150485196	150486172	Host__bam_peak_1213a	50	.	4.48839	9.03834	5.05865	242
chr2	150485196	150486172	Host__bam_peak_1213b	227	.	8.80603	27.4393	22.7164	632
chr2	150485196	150486172	Host__bam_peak_1213c	111	.	5.33643	15.5349	11.1537	891
chr2	150486288	150486988	Host__bam_peak_1214a	65	.	4.38839	10.6558	6.53661	73
chr2	150486288	150486988	Host__bam_peak_1214b	100	.	5.03405	14.3454	10.0142	346
chr2	150486288	150486988	Host__bam_peak_1214c	103	.	5.30975	14.72	10.3759	579
chr2	150487536	150487769	Host__bam_peak_1215	87	.	4.08214	12.9959	8.73642	119
chr2	150513859	150514026	Host__bam_peak_1216	39	.	3.4079	7.77738	3.93121	90
chr2	150609989	150610185	Host__bam_peak_1217	50	.	4.10134	9.06142	5.07689	127
chr2	152762301	152762531	Host__bam_peak_1218	71	.	4.6363	11.275	7.11213	95
chr2	156400632	156401342	Host__bam_peak_1219a	714	.	17.9535	77.2514	71.4751	176
chr2	156400632	156401342	Host__bam_peak_1219b	573	.	13.5523	62.8234	57.3305	544
chr2	162085505	162085672	Host__bam_peak_1220	52	.	5.10087	9.25059	5.25409	113
chr2	162093199	162093349	Host__bam_peak_1221	90	.	5.33519	13.3006	9.0206	72
chr2	163210463	163210676	Host__bam_peak_1222	50	.	5.32979	8.97172	5.00456	133
chr2	168211241	168211413	Host__bam_peak_1223	57	.	4.71281	9.82576	5.77352	73
chr2	168218000	168218174	Host__bam_peak_1224	106	.	6.96134	15.0325	10.6722	85
chr2	172643221	172643372	Host__bam_peak_1225	69	.	5.33326	11.0946	6.94993	66
chr2	173964503	173964738	Host__bam_peak_1226	44	.	4.62163	8.37121	4.45809	93
chr2	173964946	173965286	Host__bam_peak_1227	64	.	5.41996	10.5363	6.42987	70
chr2	173965495	173965690	Host__bam_peak_1228	30	.	3.81513	6.80497	3.07513	115
chr2	175233333	175233560	Host__bam_peak_1229	127	.	9.05149	17.2331	12.787	115
chr2	177212936	177213319	Host__bam_peak_1230	109	.	6.46131	15.3726	10.9973	167
chr2	177263476	177263709	Host__bam_peak_1231	91	.	6.1093	13.4023	9.1157	134
chr2	177264731	177264883	Host__bam_peak_1232	60	.	4.57081	10.1575	6.08332	73
chr2	180622072	180622222	Host__bam_peak_1233	34	.	4.86071	7.26317	3.47755	115
chr2	182587928	182588129	Host__bam_peak_1234	50	.	4.48839	9.03834	5.05865	75
chr2	189411864	189412094	Host__bam_peak_1235	33	.	4.12376	7.14155	3.37475	138
chr2	189784244	189784456	Host__bam_peak_1236	96	.	5.01301	13.9357	9.62664	111
chr2	189934041	189934255	Host__bam_peak_1237	61	.	5.448	10.2266	6.14262	113
chr2	190759767	190759932	Host__bam_peak_1238	80	.	6.59831	12.2399	8.01977	39
chr2	191678650	191678934	Host__bam_peak_1239	115	.	5.96192	15.9491	11.5502	120
chr2	191693194	191693393	Host__bam_peak_1240	48	.	4.67392	8.78425	4.82998	73
chr2	195559695	195559858	Host__bam_peak_1241	90	.	5.36573	13.372	9.08622	78
chr2	195656727	195657454	Host__bam_peak_1242	1953	.	20.0151	202.207	195.32	459
chr2	200864159	200864361	Host__bam_peak_1243	142	.	6.78665	18.7428	14.244	98
chr2	201890572	201890789	Host__bam_peak_1244	47	.	4.63923	8.71743	4.76553	129
chr2	202265705	202265932	Host__bam_peak_1245	21	.	3.20974	5.74589	2.17845	147
chr2	204340170	204340346	Host__bam_peak_1246	49	.	5.47908	8.88372	4.91908	76
chr2	206085780	206086058	Host__bam_peak_1247	30	.	4.35195	6.71452	3.00527	129
chr2	207166363	207166542	Host__bam_peak_1248	88	.	5.61048	13.1658	8.89042	93
chr2	209526027	209526194	Host__bam_peak_1249	44	.	5.13202	8.31264	4.40664	102
chr2	215410931	215411254	Host__bam_peak_1250	70	.	5.41244	11.2515	7.09443	234
chr2	215435922	215436158	Host__bam_peak_1251	117	.	5.04369	16.1447	11.7368	113
chr2	215528662	215528872	Host__bam_peak_1252	170	.	7.63026	21.6148	17.028	97
chr2	215793920	215794079	Host__bam_peak_1253	62	.	5.1547	10.3856	6.29048	63
chr2	216671065	216671228	Host__bam_peak_1254	57	.	4.71281	9.82576	5.77352	77
chr2	216695423	216695650	Host__bam_peak_1255	137	.	5.90404	18.2554	13.7743	87
chr2	217066098	217066329	Host__bam_peak_1256	40	.	4.3815	7.91734	4.05727	159
chr2	217223207	217223593	Host__bam_peak_1257a	182	.	5.94043	22.8861	18.2675	129
chr2	217223207	217223593	Host__bam_peak_1257b	29	.	3.25448	6.69984	2.99235	345
chr2	217383752	217383917	Host__bam_peak_1258	117	.	6.03096	16.1125	11.7088	74
chr2	218406261	218406678	Host__bam_peak_1259	75	.	4.2258	11.7156	7.52801	179
chr2	219279005	219279161	Host__bam_peak_1260	44	.	3.92302	8.35883	4.44703	118
chr2	219597599	219597749	Host__bam_peak_1261	71	.	4.6363	11.275	7.11213	81
chr2	219707963	219708138	Host__bam_peak_1262	100	.	7.33145	14.3487	10.0167	90
chr2	220225169	220225341	Host__bam_peak_1263	43	.	4.26397	8.2717	4.37025	57
chr2	223945263	223945447	Host__bam_peak_1264	80	.	5.38607	12.3038	8.07739	146
chr2	223957280	223957504	Host__bam_peak_1265	23	.	2.90702	5.95869	2.36429	93
chr2	224485398	224485573	Host__bam_peak_1266	80	.	5.38607	12.3038	8.07739	73
chr2	225097123	225097330	Host__bam_peak_1267	45	.	4.84267	8.45894	4.53244	95
chr2	226186068	226186242	Host__bam_peak_1268	79	.	5.67017	12.1373	7.92026	81
chr2	226187669	226187835	Host__bam_peak_1269	37	.	4.50077	7.54383	3.7236	89
chr2	226426422	226426660	Host__bam_peak_1270	126	.	6.63685	17.0588	12.6184	138
chr2	230794107	230794327	Host__bam_peak_1271	114	.	5.17759	15.8259	11.4366	102
chr2	231162004	231162274	Host__bam_peak_1272	72	.	5.16165	11.4593	7.28527	138
chr2	231707067	231707331	Host__bam_peak_1273	64	.	3.77008	10.5819	6.47278	102
chr2	231713916	231714066	Host__bam_peak_1274	63	.	5.19325	10.4611	6.36163	76
chr2	233566664	233566847	Host__bam_peak_1275	93	.	5.17125	13.6341	9.33612	74
chr2	234674846	234675023	Host__bam_peak_1276	79	.	5.48043	12.1309	7.91775	73
chr2	234680168	234680319	Host__bam_peak_1277	63	.	4.84332	10.4327	6.33438	80
chr2	234823958	234824108	Host__bam_peak_1278	34	.	3.27158	7.17584	3.40372	66
chr2	234949744	234949976	Host__bam_peak_1279	128	.	6.95834	17.2937	12.8454	116
chr2	234981422	234981695	Host__bam_peak_1280	112	.	5.82849	15.6303	11.2465	153
chr2	237128313	237128493	Host__bam_peak_1281	66	.	3.91816	10.7846	6.66184	110
chr2	237178446	237178803	Host__bam_peak_1282	278	.	7.06891	32.6538	27.8321	191
chr2	237280347	237280530	Host__bam_peak_1283	85	.	4.99293	12.8325	8.57838	98
chr2	237282075	237282260	Host__bam_peak_1284	57	.	4.27966	9.78212	5.73738	87
chr2	241637286	241637683	Host__bam_peak_1285	88	.	4.8513	13.1563	8.88504	174
chr2	241701311	241701483	Host__bam_peak_1286	52	.	4.72173	9.1969	5.20654	77
chr2	241702050	241702233	Host__bam_peak_1287	62	.	5.1547	10.3856	6.29048	103
chr20	297508	297669	Host__bam_peak_1288	71	.	5.45291	11.3313	7.16501	79
chr20	462510	462667	Host__bam_peak_1289	36	.	3.55762	7.47018	3.66129	138
chr20	1813163	1813342	Host__bam_peak_1290	88	.	6.38383	13.1004	8.83383	88
chr20	5750215	5750485	Host__bam_peak_1291	214	.	6.95276	26.1193	21.4255	131
chr20	6005770	6006179	Host__bam_peak_1292	47	.	4.17335	8.6566	4.71297	306
chr20	10307162	10307312	Host__bam_peak_1293	57	.	4.71281	9.82576	5.77352	61
chr20	10435017	10435363	Host__bam_peak_1294	784	.	18.4512	84.3307	78.464	163
chr20	14712493	14712657	Host__bam_peak_1295	54	.	6.04095	9.45872	5.44051	70
chr20	17968594	17968803	Host__bam_peak_1296	163	.	7.55227	20.947	16.3806	128
chr20	19817135	19817347	Host__bam_peak_1297	99	.	6.56101	14.2782	9.94888	113
chr20	31605302	31605455	Host__bam_peak_1298	84	.	5.40104	12.7078	8.46142	74
chr20	32109393	32109693	Host__bam_peak_1299	66	.	3.91816	10.7846	6.66184	130
chr20	34001522	34001672	Host__bam_peak_1300	54	.	5.81324	9.42777	5.41148	69
chr20	34525900	34526050	Host__bam_peak_1301	69	.	4.69931	11.1016	6.95649	71
chr20	35277913	35278148	Host__bam_peak_1302	35	.	3.40241	7.30689	3.51755	156
chr20	35305812	35305976	Host__bam_peak_1303	64	.	4.14207	10.5987	6.48711	90
chr20	35741575	35741725	Host__bam_peak_1304	40	.	3.55035	7.93192	4.06652	77
chr20	36541264	36541419	Host__bam_peak_1305	38	.	3.7447	7.67512	3.83588	97
chr20	36550349	36550525	Host__bam_peak_1306	33	.	3.96904	7.11361	3.35468	89
chr20	36550586	36551315	Host__bam_peak_1307a	67	.	5.21875	10.8658	6.73887	117
chr20	36550586	36551315	Host__bam_peak_1307b	90	.	5.36573	13.372	9.08622	382
chr20	36550586	36551315	Host__bam_peak_1307c	75	.	4.96827	11.7312	7.53814	604
chr20	43457854	43458063	Host__bam_peak_1308	81	.	4.7959	12.3352	8.10784	90
chr20	44573285	44573492	Host__bam_peak_1309	38	.	3.7447	7.67512	3.83588	112
chr20	45348268	45348444	Host__bam_peak_1310	151	.	7.18142	19.6391	15.1106	93
chr20	45415952	45416120	Host__bam_peak_1311	38	.	3.7447	7.67512	3.83588	139
chr20	45934580	45934741	Host__bam_peak_1312	21	.	3.20974	5.74589	2.17845	95
chr20	48921750	48921910	Host__bam_peak_1313	36	.	3.55762	7.47018	3.66129	84
chr20	49278565	49278743	Host__bam_peak_1314	67	.	4.36617	10.9044	6.77252	90
chr20	50190816	50191006	Host__bam_peak_1315	57	.	4.27966	9.78212	5.73738	76
chr20	50645715	50645937	Host__bam_peak_1316	44	.	3.92302	8.35883	4.44703	75
chr20	50931296	50931448	Host__bam_peak_1317	112	.	7.01927	15.5914	11.2088	73
chr20	51360520	51360696	Host__bam_peak_1318	60	.	4.57081	10.1575	6.08332	87
chr20	52529937	52530106	Host__bam_peak_1319	58	.	5.68511	9.92029	5.86122	93
chr20	53656852	53657019	Host__bam_peak_1320	108	.	7.08485	15.2615	10.8918	73
chr20	62065993	62066225	Host__bam_peak_1321	183	.	8.00999	22.9701	18.3502	134
chr20	62794339	62794574	Host__bam_peak_1322	82	.	5.49256	12.5319	8.29531	95
chr20	63641688	63641904	Host__bam_peak_1323	40	.	3.97462	7.93538	4.06652	81
chr20	63658223	63658391	Host__bam_peak_1324	33	.	3.96904	7.11361	3.35468	63
chr20	63691018	63691236	Host__bam_peak_1325	20	.	4.09357	5.53388	2.01135	82
chr20	63691726	63691941	Host__bam_peak_1326	44	.	5.13202	8.31264	4.40664	135
chr20	63693290	63693468	Host__bam_peak_1327	56	.	5.96298	9.67029	5.63386	105
chr20	63696884	63697034	Host__bam_peak_1328	53	.	5.35625	9.35831	5.35206	66
chr20	63699155	63699345	Host__bam_peak_1329	24	.	3.59071	6.10723	2.48592	59
chr20	63739468	63739647	Host__bam_peak_1330	35	.	4.38704	7.34174	3.54904	88
chr20	63956343	63956518	Host__bam_peak_1331	80	.	5.38607	12.3038	8.07739	91
chr21	16079808	16079983	Host__bam_peak_1332	21	.	4.0323	5.67207	2.11939	46
chr21	17454423	17454983	Host__bam_peak_1333a	104	.	6.19527	14.8171	10.4688	122
chr21	17454423	17454983	Host__bam_peak_1333b	288	.	8.13621	33.7353	28.8906	415
chr21	25607370	25607531	Host__bam_peak_1334	37	.	4.34977	7.56427	3.74154	101
chr21	26834844	26835020	Host__bam_peak_1335	28	.	4.22961	6.50871	2.83017	153
chr21	26835081	26835365	Host__bam_peak_1336	47	.	4.63923	8.71743	4.76553	148
chr21	26845229	26845501	Host__bam_peak_1337	172	.	5.9979	21.831	17.2385	133
chr21	28229934	28230100	Host__bam_peak_1338	62	.	5.1547	10.3856	6.29048	72
chr21	28537775	28537967	Host__bam_peak_1339	64	.	4.45798	10.5202	6.41503	126
chr21	33542687	33542907	Host__bam_peak_1340	98	.	5.56446	14.2162	9.89063	120
chr21	34526749	34526991	Host__bam_peak_1341	55	.	4.76559	9.60918	5.57718	113
chr21	38273979	38274132	Host__bam_peak_1342	68	.	5.85639	10.9561	6.81783	74
chr21	38292488	38292669	Host__bam_peak_1343	63	.	5.55946	10.4276	6.33118	73
chr21	43864288	43864483	Host__bam_peak_1344	44	.	5.13202	8.31264	4.40664	108
chr21	44991820	44991980	Host__bam_peak_1345	101	.	5.34957	14.4502	10.1131	94
chr21	45818579	45818729	Host__bam_peak_1346	51	.	5.65105	9.16429	5.17699	107
chr21	45981739	45981951	Host__bam_peak_1347	79	.	5.67017	12.1373	7.92026	99
chr21	45990411	45991113	Host__bam_peak_1348a	183	.	8.50526	22.9914	18.3705	248
chr21	45990411	45991113	Host__bam_peak_1348b	179	.	9.08001	22.5165	17.9071	538
chr21	45999667	45999847	Host__bam_peak_1349	50	.	5.7486	8.9902	5.02177	99
chr21	45999998	46000661	Host__bam_peak_1350a	210	.	11.8489	25.6893	21.0055	248
chr21	45999998	46000661	Host__bam_peak_1350b	61	.	5.86516	10.2242	6.14262	528
chr21	46000719	46000869	Host__bam_peak_1351	35	.	4.76545	7.40009	3.59761	51
chr21	46001044	46001211	Host__bam_peak_1352	52	.	5.49859	9.25463	5.25582	138
chr21	46005696	46005992	Host__bam_peak_1353	126	.	7.56667	17.0892	12.6476	118
chr21	46006061	46006225	Host__bam_peak_1354	39	.	5.22653	7.84676	3.99565	147
chr21	46006527	46006695	Host__bam_peak_1355	49	.	5.70501	8.92031	4.95534	80
chr21	46034057	46034225	Host__bam_peak_1356	126	.	8.4109	17.1372	12.6956	74
chr21	46049541	46049774	Host__bam_peak_1357	193	.	7.57704	23.9711	19.3279	111
chr21	46125098	46125254	Host__bam_peak_1358	35	.	4.70583	7.3021	3.51461	69
chr22	19479473	19479633	Host__bam_peak_1359	94	.	5.5238	13.7385	9.43777	78
chr22	19881295	19881456	Host__bam_peak_1360	48	.	4.40301	8.85928	4.89575	77
chr22	19941681	19941890	Host__bam_peak_1361	28	.	3.57715	6.55605	2.85964	59
chr22	22094982	22095151	Host__bam_peak_1362	96	.	6.18564	13.9653	9.65267	95
chr22	23717271	23717425	Host__bam_peak_1363	65	.	4.93723	10.633	6.5161	85
chr22	26703578	26703748	Host__bam_peak_1364	83	.	6.81412	12.6055	8.36287	80
chr22	27129366	27129532	Host__bam_peak_1365	89	.	7.16568	13.1953	8.9197	68
chr22	27886380	27886530	Host__bam_peak_1366	40	.	3.97462	7.93538	4.06652	68
chr22	30212705	30212868	Host__bam_peak_1367	57	.	4.71281	9.82576	5.77352	67
chr22	30238955	30239716	Host__bam_peak_1368a	44	.	4.47322	8.39475	4.47758	189
chr22	30238955	30239716	Host__bam_peak_1368b	133	.	7.21658	17.8269	13.36	536
chr22	30239847	30240362	Host__bam_peak_1369a	61	.	5.26427	10.2443	6.15806	74
chr22	30239847	30240362	Host__bam_peak_1369b	124	.	6.95885	16.8374	12.4049	288
chr22	30244258	30244557	Host__bam_peak_1370	56	.	5.14739	9.67675	5.64006	151
chr22	32801682	32801881	Host__bam_peak_1371	67	.	4.76954	10.9357	6.79828	118
chr22	36301992	36302156	Host__bam_peak_1372	90	.	5.36573	13.372	9.08622	74
chr22	36329479	36329789	Host__bam_peak_1373a	74	.	4.52788	11.6402	7.4579	99
chr22	36329479	36329789	Host__bam_peak_1373b	32	.	3.56638	7.01111	3.25898	300
chr22	36386208	36386375	Host__bam_peak_1374	44	.	4.47322	8.39475	4.47758	101
chr22	37432341	37432491	Host__bam_peak_1375	31	.	3.39591	6.83687	3.10253	50
chr22	37560416	37560577	Host__bam_peak_1376	50	.	4.62248	8.9998	5.02995	109
chr22	37676272	37676471	Host__bam_peak_1377	37	.	4.03955	7.52688	3.70842	54
chr22	37677180	37677404	Host__bam_peak_1378	40	.	3.55035	7.93192	4.06652	80
chr22	37745859	37746063	Host__bam_peak_1379	60	.	5.22674	10.1733	6.09853	96
chr22	38505530	38507058	Host__bam_peak_1380a	157	.	7.70387	20.2875	15.7435	306
chr22	38505530	38507058	Host__bam_peak_1380b	200	.	8.30352	24.6714	20.0095	484
chr22	38505530	38507058	Host__bam_peak_1380c	2206	.	35.9423	228.123	220.651	893
chr22	38681906	38682064	Host__bam_peak_1381	57	.	4.27966	9.78212	5.73738	130
chr22	39174858	39175035	Host__bam_peak_1382	80	.	4.91559	12.295	8.0729	93
chr22	39520438	39520716	Host__bam_peak_1383	135	.	5.82155	18.0289	13.5529	146
chr22	39520959	39521256	Host__bam_peak_1384	75	.	4.96827	11.7312	7.53814	192
chr22	41290677	41290962	Host__bam_peak_1385	67	.	4.36617	10.9044	6.77252	151
chr22	41446657	41447107	Host__bam_peak_1386a	237	.	8.54542	28.4535	23.7124	114
chr22	41446657	41447107	Host__bam_peak_1386b	31	.	3.7488	6.9224	3.18293	326
chr22	42581881	42582144	Host__bam_peak_1387	47	.	4.63923	8.71743	4.76553	113
chr22	42615117	42615743	Host__bam_peak_1388	366	.	9.84007	41.6546	36.6512	323
chr22	44524602	44524753	Host__bam_peak_1389	50	.	4.10134	9.06142	5.07689	72
chr22	45201696	45201954	Host__bam_peak_1390	80	.	5.38607	12.3038	8.07739	106
chr22	46070022	46070201	Host__bam_peak_1391	67	.	5.21875	10.8658	6.73887	90
chr22	49918695	49918845	Host__bam_peak_1392	50	.	4.48839	9.03834	5.05865	69
chr22	49936135	49936612	Host__bam_peak_1393a	45	.	4.84267	8.45894	4.53244	87
chr22	49936135	49936612	Host__bam_peak_1393b	52	.	5.49859	9.25463	5.25582	402
chr22	50271753	50271911	Host__bam_peak_1394	73	.	5.57805	11.5763	7.39812	83
chr22	50272036	50272209	Host__bam_peak_1395	60	.	5.40093	10.1413	6.07173	87
chr22	50272776	50273068	Host__bam_peak_1396	31	.	4.63368	6.89879	3.16124	123
chr22	50274159	50274329	Host__bam_peak_1397	83	.	6.81412	12.6055	8.36287	82
chr22	50274473	50274639	Host__bam_peak_1398	40	.	4.3815	7.91734	4.05727	100
chr3	3179535	3179781	Host__bam_peak_1399a	24	.	3.59071	6.10723	2.48592	83
chr3	3179535	3179781	Host__bam_peak_1399b	24	.	3.80605	6.02924	2.42061	152
chr3	4467129	4467279	Host__bam_peak_1400	105	.	6.44338	14.906	10.5547	72
chr3	8869694	8869875	Host__bam_peak_1401	60	.	5.40093	10.1413	6.07173	159
chr3	8937134	8937290	Host__bam_peak_1402	44	.	4.62163	8.37121	4.45809	99
chr3	9396419	9397072	Host__bam_peak_1403a	84	.	4.94217	12.7055	8.45974	85
chr3	9396419	9397072	Host__bam_peak_1403b	42	.	3.62762	8.13642	4.25221	282
chr3	9396419	9397072	Host__bam_peak_1403c	35	.	3.40241	7.30689	3.51755	458
chr3	9397132	9397461	Host__bam_peak_1404	113	.	5.27695	15.7423	11.3558	185
chr3	9809925	9810221	Host__bam_peak_1405	50	.	4.62248	8.9998	5.02995	82
chr3	14651407	14651803	Host__bam_peak_1406	269	.	7.84035	31.7815	26.9757	157
chr3	16124752	16124966	Host__bam_peak_1407	57	.	4.71281	9.82576	5.77352	135
chr3	16476699	16476916	Host__bam_peak_1408	80	.	6.16074	12.2833	8.06152	116
chr3	24238286	24238518	Host__bam_peak_1409	147	.	8.45923	19.2369	14.7241	106
chr3	29693979	29694150	Host__bam_peak_1410	136	.	7.86934	18.1432	13.6647	81
chr3	30721100	30721355	Host__bam_peak_1411	160	.	7.40584	20.6205	16.0628	110
chr3	34012161	34012311	Host__bam_peak_1412	31	.	2.90461	6.86303	3.12662	135
chr3	41199314	41199578	Host__bam_peak_1413	96	.	5.01301	13.9357	9.62664	142
chr3	42684039	42684201	Host__bam_peak_1414	70	.	5.41244	11.2515	7.09443	131
chr3	43690949	43691108	Host__bam_peak_1415	80	.	5.38607	12.3038	8.07739	64
chr3	43708090	43708286	Host__bam_peak_1416	33	.	4.12376	7.14155	3.37475	75
chr3	44761685	44761873	Host__bam_peak_1417	31	.	2.97886	6.91719	3.17864	74
chr3	45659749	45659910	Host__bam_peak_1418	47	.	4.32083	8.68539	4.74043	80
chr3	45688854	45689220	Host__bam_peak_1419	499	.	9.77865	55.2358	49.9314	181
chr3	46556828	46557003	Host__bam_peak_1420	50	.	4.48839	9.03834	5.05865	93
chr3	48595087	48595298	Host__bam_peak_1421	36	.	4.1359	7.44269	3.6383	91
chr3	49029279	49029442	Host__bam_peak_1422	112	.	6.16422	15.5861	11.2039	85
chr3	50260192	50260366	Host__bam_peak_1423	50	.	3.68053	9.02962	5.05677	87
chr3	52533659	52533862	Host__bam_peak_1424	29	.	3.61857	6.64513	2.94362	57
chr3	55165431	55165582	Host__bam_peak_1425	80	.	5.20667	12.2745	8.05314	71
chr3	55167581	55167765	Host__bam_peak_1426	35	.	4.38704	7.34174	3.54904	78
chr3	57755840	57756299	Host__bam_peak_1427	857	.	20.0337	91.6669	85.7315	254
chr3	58388779	58388929	Host__bam_peak_1428	33	.	4.27892	7.14796	3.37943	50
chr3	58989281	58989454	Host__bam_peak_1429	87	.	6.356	13.0492	8.7833	119
chr3	66795445	66795622	Host__bam_peak_1430	78	.	6.05334	12.087	7.87566	94
chr3	67783574	67783816	Host__bam_peak_1431	37	.	4.54	7.61314	3.7833	159
chr3	69080185	69080371	Host__bam_peak_1432	62	.	5.1547	10.3856	6.29048	94
chr3	69749499	69749744	Host__bam_peak_1433	96	.	6.60113	13.9245	9.61777	112
chr3	70727195	70727364	Host__bam_peak_1434	67	.	4.76954	10.9357	6.79828	82
chr3	71102216	71102496	Host__bam_peak_1435	348	.	13.1611	39.8401	34.8751	139
chr3	78951609	78951880	Host__bam_peak_1436	195	.	10.3043	24.2044	19.5575	148
chr3	81743180	81743457	Host__bam_peak_1437	43	.	4.37919	8.20975	4.31809	68
chr3	93470360	93470797	Host__bam_peak_1438	82	.	1.60037	12.5288	8.29293	194
chr3	98971177	98971411	Host__bam_peak_1439	121	.	7.06837	16.599	12.1794	86
chr3	99395535	99395713	Host__bam_peak_1440	37	.	4.03955	7.52688	3.70842	73
chr3	100074075	100074233	Host__bam_peak_1441	75	.	4.96827	11.7312	7.53814	70
chr3	100269810	100269965	Host__bam_peak_1442	85	.	5.98093	12.7474	8.50022	77
chr3	101677113	101677314	Host__bam_peak_1443	34	.	3.77588	7.23486	3.45038	188
chr3	101849460	101849688	Host__bam_peak_1444	131	.	7.11102	17.6101	13.1544	112
chr3	108130932	108131093	Host__bam_peak_1445	41	.	4.97447	8.05072	4.1723	60
chr3	110384694	110384904	Host__bam_peak_1446	121	.	8.0646	16.5416	12.1228	98
chr3	111071243	111071393	Host__bam_peak_1447	57	.	4.71281	9.82576	5.77352	108
chr3	113830726	113830877	Host__bam_peak_1448	61	.	5.448	10.2266	6.14262	72
chr3	114608454	114608609	Host__bam_peak_1449	83	.	5.71578	12.6144	8.37066	69
chr3	115146816	115146973	Host__bam_peak_1450	59	.	4.36941	9.99837	5.93725	69
chr3	115788965	115789158	Host__bam_peak_1451	45	.	4.84267	8.45894	4.53244	112
chr3	119468837	119469066	Host__bam_peak_1452	168	.	6.77613	21.4521	16.8737	117
chr3	120094395	120094678	Host__bam_peak_1453	495	.	11.0948	54.8308	49.5346	151
chr3	123585095	123585648	Host__bam_peak_1454	169	.	6.46839	21.5182	16.9342	181
chr3	123732430	123732819	Host__bam_peak_1455	194	.	8.76299	24.0646	19.4196	248
chr3	123734097	123734382	Host__bam_peak_1456	71	.	4.6363	11.275	7.11213	126
chr3	123750851	123751001	Host__bam_peak_1457	98	.	5.56446	14.2162	9.89063	63
chr3	124985538	124985707	Host__bam_peak_1458	57	.	5.37981	9.74843	5.70889	113
chr3	128725883	128726135	Host__bam_peak_1459	328	.	8.72793	37.7352	32.8118	133
chr3	129278860	129279097	Host__bam_peak_1460	74	.	4.94	11.6659	7.48155	131
chr3	131502782	131503022	Host__bam_peak_1461	81	.	5.99049	12.3673	8.1391	129
chr3	132231667	132231995	Host__bam_peak_1462	414	.	13.66	46.5105	41.4006	162
chr3	132543090	132543267	Host__bam_peak_1463	96	.	6.18564	13.9653	9.65267	99
chr3	134364115	134364268	Host__bam_peak_1464	53	.	4.37208	9.3976	5.386	104
chr3	134374313	134374563	Host__bam_peak_1465	58	.	3.99414	9.90821	5.84993	137
chr3	136786526	136786676	Host__bam_peak_1466	43	.	4.37919	8.20975	4.31809	91
chr3	139302428	139302582	Host__bam_peak_1467	78	.	4.81462	12.046	7.8389	84
chr3	141366341	141366560	Host__bam_peak_1468	34	.	3.77588	7.23486	3.45038	138
chr3	144162104	144162254	Host__bam_peak_1469	51	.	5.20568	9.09763	5.11163	74
chr3	148898055	148898205	Host__bam_peak_1470	54	.	6.04095	9.45872	5.44051	90
chr3	149340072	149340222	Host__bam_peak_1471	52	.	4.89349	9.20248	5.21104	67
chr3	149401658	149401844	Host__bam_peak_1472	78	.	6.05334	12.087	7.87566	85
chr3	149970011	149970353	Host__bam_peak_1473	329	.	10.9965	37.8642	32.9376	149
chr3	149970882	149971037	Host__bam_peak_1474	21	.	3.5021	5.69986	2.14384	72
chr3	150408209	150408391	Host__bam_peak_1475	44	.	3.92302	8.35883	4.44703	104
chr3	150449571	150449758	Host__bam_peak_1476	118	.	7.13153	16.2624	11.8529	95
chr3	156816905	156817191	Host__bam_peak_1477	150	.	6.75685	19.5808	15.0596	178
chr3	157436637	157436799	Host__bam_peak_1478	98	.	5.56446	14.2162	9.89063	78
chr3	157460407	157460597	Host__bam_peak_1479	102	.	6.0703	14.5519	10.213	86
chr3	159732897	159733068	Host__bam_peak_1480	87	.	6.12479	13.025	8.76408	73
chr3	159733473	159733710	Host__bam_peak_1481	87	.	6.356	13.0492	8.7833	126
chr3	160698105	160698290	Host__bam_peak_1482	72	.	5.16165	11.4593	7.28527	98
chr3	167734449	167734803	Host__bam_peak_1483	35	.	3.40241	7.30689	3.51755	269
chr3	169112224	169112416	Host__bam_peak_1484	60	.	4.57081	10.1575	6.08332	103
chr3	169764883	169765148	Host__bam_peak_1485	112	.	6.60309	15.664	11.2793	121
chr3	169772109	169772418	Host__bam_peak_1486	445	.	12.3213	49.6784	44.5009	145
chr3	170802524	170803040	Host__bam_peak_1487a	171	.	6.56005	21.7737	17.1832	101
chr3	170802524	170803040	Host__bam_peak_1487b	88	.	4.8513	13.1563	8.88504	406
chr3	172140627	172140821	Host__bam_peak_1488	30	.	4.07791	6.78309	3.06755	85
chr3	174198307	174198581	Host__bam_peak_1489	259	.	11.1987	30.7006	25.9195	122
chr3	174439804	174439980	Host__bam_peak_1490	45	.	4.24166	8.51641	4.58867	59
chr3	175002811	175002996	Host__bam_peak_1491	154	.	7.32342	19.9547	15.417	90
chr3	177345739	177345898	Host__bam_peak_1492	33	.	3.1598	7.0703	3.31309	80
chr3	177359901	177360141	Host__bam_peak_1493	85	.	4.99293	12.8325	8.57838	150
chr3	177478430	177478718	Host__bam_peak_1494	81	.	4.68959	12.391	8.1593	187
chr3	177810210	177810481	Host__bam_peak_1495	135	.	7.80134	18.015	13.542	133
chr3	177836034	177836188	Host__bam_peak_1496	88	.	5.97224	13.1306	8.8629	94
chr3	177977954	177978127	Host__bam_peak_1497	70	.	5.41244	11.2515	7.09443	73
chr3	178382483	178382909	Host__bam_peak_1498a	30	.	4.35195	6.71452	3.00527	85
chr3	178382483	178382909	Host__bam_peak_1498b	190	.	9.38267	23.6465	19.008	318
chr3	178703673	178703883	Host__bam_peak_1499	93	.	6.43433	13.6128	9.31797	104
chr3	179196219	179196369	Host__bam_peak_1500	40	.	4.3815	7.91734	4.05727	72
chr3	179604655	179604846	Host__bam_peak_1501	47	.	4.17335	8.6566	4.71297	105
chr3	184248859	184249009	Host__bam_peak_1502	27	.	3.38806	6.3677	2.70872	57
chr3	184335975	184336125	Host__bam_peak_1503	52	.	4.45374	9.27275	5.27294	96
chr3	185631218	185631392	Host__bam_peak_1504	71	.	6.76218	11.3255	7.16031	87
chr3	185937273	185937570	Host__bam_peak_1505	245	.	8.45876	29.3148	24.5579	162
chr3	186783163	186783329	Host__bam_peak_1506	50	.	4.48839	9.03834	5.05865	70
chr3	186783485	186783704	Host__bam_peak_1507	213	.	8.42562	26.0139	21.3242	121
chr3	186790422	186790730	Host__bam_peak_1508	50	.	4.97198	9.01725	5.04558	81
chr3	188286175	188286401	Host__bam_peak_1509	67	.	5.43721	10.9331	6.79828	112
chr3	188507219	188507529	Host__bam_peak_1510	87	.	6.356	13.0492	8.7833	187
chr3	188627760	188627955	Host__bam_peak_1511	119	.	7.6996	16.3787	11.964	88
chr3	190424563	190424739	Host__bam_peak_1512	48	.	5.06335	8.84902	4.88752	83
chr3	191094174	191094324	Host__bam_peak_1513	34	.	3.77588	7.23486	3.45038	120
chr3	193872527	193872677	Host__bam_peak_1514	44	.	5.13202	8.31264	4.40664	64
chr3	194685782	194685990	Host__bam_peak_1515	160	.	7.40584	20.6205	16.0628	109
chr3	195102666	195102832	Host__bam_peak_1516	38	.	3.7447	7.67512	3.83588	149
chr4	1043751	1043903	Host__bam_peak_1517	67	.	4.8779	10.8441	6.71853	78
chr4	1200494	1200652	Host__bam_peak_1518	96	.	5.01301	13.9357	9.62664	74
chr4	2008880	2009240	Host__bam_peak_1519a	135	.	6.8657	18.0101	13.5377	124
chr4	2008880	2009240	Host__bam_peak_1519b	184	.	8.2718	23.0252	18.4033	232
chr4	2330193	2330367	Host__bam_peak_1520	40	.	3.55035	7.93192	4.06652	78
chr4	5038265	5038446	Host__bam_peak_1521	53	.	4.66946	9.41299	5.39902	101
chr4	6909380	6909565	Host__bam_peak_1522	64	.	5.41996	10.5363	6.42987	79
chr4	7649961	7650204	Host__bam_peak_1523	75	.	4.96827	11.7312	7.53814	135
chr4	8278527	8278702	Host__bam_peak_1524	115	.	5.96192	15.9491	11.5502	77
chr4	10116825	10117264	Host__bam_peak_1525a	80	.	6.16074	12.2833	8.06152	105
chr4	10116825	10117264	Host__bam_peak_1525b	33	.	4.43043	7.12943	3.36911	348
chr4	17614615	17614779	Host__bam_peak_1526	103	.	5.17472	14.7287	10.3824	75
chr4	26282027	26282255	Host__bam_peak_1527	75	.	4.96827	11.7312	7.53814	77
chr4	26568520	26568762	Host__bam_peak_1528	40	.	3.97462	7.93538	4.06652	185
chr4	38948564	38948735	Host__bam_peak_1529	107	.	5.76319	15.0754	10.7101	86
chr4	39043345	39043504	Host__bam_peak_1530	37	.	4.34977	7.56427	3.74154	61
chr4	47071934	47072102	Host__bam_peak_1531	82	.	6.5112	12.5002	8.26475	72
chr4	47118655	47118906	Host__bam_peak_1532	143	.	8.79775	18.8113	14.311	110
chr4	47525558	47525752	Host__bam_peak_1533	160	.	7.40584	20.6205	16.0628	83
chr4	51844636	51844845	Host__bam_peak_1534	62	.	5.1547	10.3856	6.29048	95
chr4	54082280	54082485	Host__bam_peak_1535	83	.	5.167	12.5435	8.30284	99
chr4	54568271	54568490	Host__bam_peak_1536	21	.	3.20974	5.74589	2.17845	174
chr4	57065351	57065533	Host__bam_peak_1537	60	.	4.57081	10.1575	6.08332	74
chr4	57081390	57081623	Host__bam_peak_1538	179	.	8.8431	22.6018	17.9898	104
chr4	73859757	73859972	Host__bam_peak_1539	173	.	8.24752	21.931	17.3368	115
chr4	76658265	76658471	Host__bam_peak_1540	62	.	5.69101	10.2936	6.20463	105
chr4	76753966	76754141	Host__bam_peak_1541	66	.	3.91816	10.7846	6.66184	81
chr4	77862650	77862903	Host__bam_peak_1542	48	.	3.53898	8.86034	4.8961	132
chr4	81314653	81314809	Host__bam_peak_1543	67	.	5.03485	10.8393	6.71457	73
chr4	82373848	82374092	Host__bam_peak_1544	64	.	4.14207	10.5987	6.48711	148
chr4	83207825	83208012	Host__bam_peak_1545	114	.	6.28374	15.8503	11.4581	101
chr4	94895231	94895383	Host__bam_peak_1546	55	.	5.87648	9.53028	5.50571	98
chr4	107896131	107896436	Host__bam_peak_1547a	87	.	6.356	13.0492	8.7833	87
chr4	107896131	107896436	Host__bam_peak_1547b	30	.	4.07791	6.78309	3.06755	225
chr4	108881424	108881574	Host__bam_peak_1548	52	.	4.72173	9.1969	5.20654	72
chr4	113959144	113959406	Host__bam_peak_1549a	37	.	4.03955	7.52688	3.70842	141
chr4	113959144	113959406	Host__bam_peak_1549b	33	.	4.12376	7.14155	3.37475	168
chr4	113979536	113979739	Host__bam_peak_1550	127	.	5.65984	17.1853	12.7401	96
chr4	118278699	118278935	Host__bam_peak_1551	167	.	7.28933	21.3183	16.7444	121
chr4	119653102	119653270	Host__bam_peak_1552	45	.	4.84267	8.45894	4.53244	77
chr4	119659677	119659959	Host__bam_peak_1553	128	.	7.70093	17.3401	12.891	98
chr4	119730189	119730387	Host__bam_peak_1554	44	.	3.92302	8.35883	4.44703	116
chr4	119735109	119735515	Host__bam_peak_1555	150	.	5.43486	19.6064	15.084	302
chr4	122045554	122045724	Host__bam_peak_1556	89	.	5.83892	13.2587	8.98102	72
chr4	122764947	122765156	Host__bam_peak_1557	177	.	9.89746	22.3463	17.745	86
chr4	123784102	123784263	Host__bam_peak_1558	62	.	5.1547	10.3856	6.29048	71
chr4	123832329	123832580	Host__bam_peak_1559	27	.	2.86853	6.38614	2.72234	111
chr4	125389691	125389943	Host__bam_peak_1560	70	.	5.41244	11.2515	7.09443	123
chr4	128349936	128350099	Host__bam_peak_1561	78	.	4.81462	12.046	7.8389	91
chr4	137370305	137370509	Host__bam_peak_1562	75	.	4.96827	11.7312	7.53814	113
chr4	137650116	137650431	Host__bam_peak_1563	151	.	8.7039	19.6814	15.1526	141
chr4	138235694	138235844	Host__bam_peak_1564	38	.	3.7447	7.67512	3.83588	79
chr4	142265177	142265344	Host__bam_peak_1565	88	.	5.61048	13.1658	8.89042	77
chr4	145936788	145936951	Host__bam_peak_1566	32	.	4.06344	7.02723	3.27313	116
chr4	145937155	145937436	Host__bam_peak_1567	42	.	4.67951	8.16659	4.28022	89
chr4	146521932	146522094	Host__bam_peak_1568	46	.	4.7328	8.57817	4.64559	73
chr4	151760849	151761014	Host__bam_peak_1569	80	.	5.38607	12.3038	8.07739	96
chr4	155738645	155738795	Host__bam_peak_1570	70	.	5.41244	11.2515	7.09443	77
chr4	156778571	156778833	Host__bam_peak_1571	78	.	6.05334	12.087	7.87566	97
chr4	156779925	156780092	Host__bam_peak_1572	66	.	5.55692	10.7905	6.66683	73
chr4	156962751	156962914	Host__bam_peak_1573	50	.	4.48839	9.03834	5.05865	74
chr4	156999218	156999410	Host__bam_peak_1574	163	.	7.78523	20.9582	16.3915	96
chr4	158314797	158314970	Host__bam_peak_1575	96	.	6.18564	13.9653	9.65267	84
chr4	165327219	165327517	Host__bam_peak_1576	1327	.	22.1543	139.027	132.757	149
chr4	168831998	168832209	Host__bam_peak_1577	147	.	7.70302	19.2974	14.7832	110
chr4	168883602	168883788	Host__bam_peak_1578	46	.	4.7328	8.57817	4.64559	93
chr4	169622265	169622415	Host__bam_peak_1579	75	.	5.46726	11.7306	7.53814	73
chr4	173489619	173489869	Host__bam_peak_1580	124	.	6.95885	16.8374	12.4049	126
chr4	176443222	176443372	Host__bam_peak_1581	57	.	5.37981	9.74843	5.70889	85
chr4	177484685	177484871	Host__bam_peak_1582	67	.	4.76954	10.9357	6.79828	106
chr4	181947093	181947272	Host__bam_peak_1583	92	.	6.89472	13.592	9.29808	80
chr4	185914582	185914773	Host__bam_peak_1584	64	.	5.86052	10.5866	6.47685	109
chr4	186676702	186676918	Host__bam_peak_1585	159	.	6.59781	20.5343	15.9807	114
chr4	188986251	188986458	Host__bam_peak_1586	59	.	5.53103	10.0146	5.95255	92
chr5	368586	368830	Host__bam_peak_1587	94	.	5.72392	13.8018	9.4994	94
chr5	373774	374002	Host__bam_peak_1588	214	.	8.69656	26.095	21.404	114
chr5	399888	400098	Host__bam_peak_1589	78	.	4.43793	12.0241	7.82052	95
chr5	407124	407298	Host__bam_peak_1590	47	.	4.63923	8.71743	4.76553	74
chr5	956999	957223	Host__bam_peak_1591	40	.	4.3815	7.91734	4.05727	73
chr5	1608342	1608508	Host__bam_peak_1592	43	.	4.26397	8.2717	4.37025	93
chr5	5523247	5523422	Host__bam_peak_1593	141	.	9.00134	18.648	14.1585	87
chr5	10551337	10551493	Host__bam_peak_1594	58	.	3.99414	9.90821	5.84993	87
chr5	10720017	10720211	Host__bam_peak_1595	57	.	4.27966	9.78212	5.73738	71
chr5	14009096	14009292	Host__bam_peak_1596	60	.	3.79176	10.1291	6.06085	123
chr5	14035994	14036162	Host__bam_peak_1597	76	.	4.88728	11.8842	7.68784	73
chr5	14036222	14036400	Host__bam_peak_1598	75	.	4.96827	11.7312	7.53814	95
chr5	14097993	14098163	Host__bam_peak_1599	55	.	4.89697	9.54056	5.51099	74
chr5	14143273	14143510	Host__bam_peak_1600	105	.	6.44338	14.906	10.5547	99
chr5	14145133	14145312	Host__bam_peak_1601	64	.	5.63464	10.5623	6.45478	80
chr5	14265524	14265877	Host__bam_peak_1602	50	.	4.10134	9.06142	5.07689	123
chr5	17169542	17169738	Host__bam_peak_1603	41	.	4.28904	8.03077	4.15426	91
chr5	27241936	27242113	Host__bam_peak_1604	105	.	6.44338	14.906	10.5547	99
chr5	34487468	34487625	Host__bam_peak_1605	80	.	5.38607	12.3038	8.07739	71
chr5	34913254	34913404	Host__bam_peak_1606	32	.	4.176	6.96191	3.2164	71
chr5	37771774	37771996	Host__bam_peak_1607	60	.	4.57081	10.1575	6.08332	95
chr5	39074350	39074574	Host__bam_peak_1608	70	.	5.06347	11.2484	7.09443	128
chr5	39100930	39101148	Host__bam_peak_1609	28	.	3.57715	6.55605	2.85964	121
chr5	39520211	39520365	Host__bam_peak_1610	72	.	5.70522	11.4414	7.27331	77
chr5	43483649	43483813	Host__bam_peak_1611	61	.	4.20446	10.1841	6.10635	95
chr5	52865021	52865367	Host__bam_peak_1612	163	.	7.98979	20.884	16.3181	135
chr5	53253516	53253949	Host__bam_peak_1613	180	.	7.85468	22.6216	18.0071	308
chr5	54024544	54024778	Host__bam_peak_1614	53	.	5.14534	9.33058	5.32632	96
chr5	54087522	54087709	Host__bam_peak_1615	111	.	5.33643	15.5349	11.1537	86
chr5	54310625	54310872	Host__bam_peak_1616	101	.	5.34957	14.4502	10.1131	113
chr5	54744407	54744592	Host__bam_peak_1617	80	.	4.91559	12.295	8.0729	101
chr5	55160832	55160993	Host__bam_peak_1618	47	.	4.63923	8.71743	4.76553	142
chr5	56815116	56815862	Host__bam_peak_1619a	995	.	22.4419	105.599	99.5603	388
chr5	56815116	56815862	Host__bam_peak_1619b	158	.	8.27258	20.4287	15.8811	621
chr5	57317169	57317349	Host__bam_peak_1620	107	.	5.76319	15.0754	10.7101	82
chr5	57335227	57335400	Host__bam_peak_1621	34	.	3.77588	7.23486	3.45038	90
chr5	58459923	58460142	Host__bam_peak_1622	64	.	4.14207	10.5987	6.48711	98
chr5	65198865	65199047	Host__bam_peak_1623	32	.	4.06344	7.02723	3.27313	97
chr5	68434187	68434363	Host__bam_peak_1624	43	.	4.26397	8.2717	4.37025	73
chr5	72160313	72160468	Host__bam_peak_1625	43	.	3.41259	8.24808	4.35484	88
chr5	74949153	74949345	Host__bam_peak_1626	86	.	6.5071	12.9074	8.65047	140
chr5	76701367	76701533	Host__bam_peak_1627	108	.	6.84627	15.2615	10.8918	83
chr5	80967617	80967784	Host__bam_peak_1628	56	.	3.81685	9.67919	5.64148	77
chr5	81751332	81751555	Host__bam_peak_1629	45	.	3.21581	8.5006	4.57374	102
chr5	87383286	87383486	Host__bam_peak_1630	135	.	7.80134	18.015	13.542	106
chr5	88942648	88942830	Host__bam_peak_1631	39	.	4.4544	7.75715	3.91234	132
chr5	91380089	91380304	Host__bam_peak_1632	125	.	6.23199	17.0065	12.5668	90
chr5	92527786	92527947	Host__bam_peak_1633	86	.	6.5071	12.9074	8.65047	74
chr5	92552679	92552940	Host__bam_peak_1634	99	.	6.56101	14.2782	9.94888	122
chr5	93189747	93190008	Host__bam_peak_1635	33	.	3.81749	7.06698	3.31056	92
chr5	93192126	93192462	Host__bam_peak_1636	123	.	6.50816	16.7761	12.3488	175
chr5	95760217	95760610	Host__bam_peak_1637a	57	.	4.71281	9.82576	5.77352	124
chr5	95760217	95760610	Host__bam_peak_1637b	40	.	4.56418	7.95774	4.08608	299
chr5	96297919	96298214	Host__bam_peak_1638	167	.	7.95238	21.3135	16.7399	182
chr5	98755503	98755653	Host__bam_peak_1639	25	.	4.65992	6.20012	2.56381	64
chr5	110910104	110910271	Host__bam_peak_1640	78	.	6.05334	12.087	7.87566	94
chr5	110917084	110917257	Host__bam_peak_1641	65	.	5.31243	10.6928	6.57143	110
chr5	111997823	111998085	Host__bam_peak_1642	48	.	3.88104	8.79244	4.83425	116
chr5	112707521	112707676	Host__bam_peak_1643	48	.	3.88104	8.79244	4.83425	74
chr5	113166346	113166512	Host__bam_peak_1644	24	.	3.59071	6.10723	2.48592	67
chr5	114176557	114176707	Host__bam_peak_1645	42	.	5.4309	8.17194	4.28375	97
chr5	114243700	114243863	Host__bam_peak_1646	34	.	4.05076	7.27546	3.48826	73
chr5	115841437	115841634	Host__bam_peak_1647	56	.	3.81685	9.67919	5.64148	90
chr5	115841865	115842054	Host__bam_peak_1648	93	.	5.83683	13.6509	9.35204	95
chr5	117803458	117803880	Host__bam_peak_1649a	57	.	4.71281	9.82576	5.77352	95
chr5	117803458	117803880	Host__bam_peak_1649b	33	.	4.43043	7.12943	3.36911	278
chr5	120388433	120388605	Host__bam_peak_1650	55	.	4.89697	9.54056	5.51099	93
chr5	122089725	122089880	Host__bam_peak_1651	59	.	5.75579	10.0399	5.97559	79
chr5	122153432	122153620	Host__bam_peak_1652	76	.	5.70907	11.8303	7.63552	77
chr5	124634949	124635324	Host__bam_peak_1653a	20	.	3.79751	5.52729	2.00506	74
chr5	124634949	124635324	Host__bam_peak_1653b	47	.	5.17104	8.70358	4.75714	239
chr5	124661387	124661594	Host__bam_peak_1654	132	.	6.35938	17.7384	13.2739	100
chr5	134525450	134525618	Host__bam_peak_1655	24	.	3.59071	6.10723	2.48592	109
chr5	134738320	134738474	Host__bam_peak_1656	70	.	3.8879	11.2297	7.07799	113
chr5	134874150	134874514	Host__bam_peak_1657	153	.	5.91724	19.931	15.3941	162
chr5	135264500	135264790	Host__bam_peak_1658	141	.	7.14839	18.6237	14.1344	179
chr5	135399096	135399394	Host__bam_peak_1659	63	.	5.19325	10.4611	6.36163	167
chr5	136028894	136029054	Host__bam_peak_1660	62	.	5.74082	10.38	6.28946	79
chr5	136058421	136058702	Host__bam_peak_1661	35	.	3.40241	7.30689	3.51755	184
chr5	136080348	136080711	Host__bam_peak_1662	262	.	9.65003	31.0882	26.2954	203
chr5	140711147	140711517	Host__bam_peak_1663	736	.	14.2014	79.4714	73.6659	185
chr5	140718838	140719089	Host__bam_peak_1664	479	.	12.1257	53.2473	47.9874	133
chr5	140726040	140726521	Host__bam_peak_1665	608	.	11.9958	66.4288	60.8566	229
chr5	141557879	141558068	Host__bam_peak_1666	102	.	4.77106	14.619	10.2778	96
chr5	142357074	142357263	Host__bam_peak_1667	108	.	5.82993	15.2325	10.8637	84
chr5	143061218	143061490	Host__bam_peak_1668	114	.	6.28374	15.8503	11.4581	181
chr5	143405327	143405579	Host__bam_peak_1669	167	.	7.28933	21.3183	16.7444	121
chr5	145362352	145362597	Host__bam_peak_1670	180	.	7.85468	22.6216	18.0071	127
chr5	148383724	148383919	Host__bam_peak_1671	50	.	3.68053	9.02962	5.05677	103
chr5	149433578	149433742	Host__bam_peak_1672	32	.	3.56638	7.01111	3.25898	73
chr5	151660692	151660921	Host__bam_peak_1673	31	.	3.39591	6.83687	3.10253	114
chr5	151685123	151685424	Host__bam_peak_1674	60	.	3.79176	10.1291	6.06085	126
chr5	163760619	163760770	Host__bam_peak_1675	53	.	5.14534	9.33058	5.32632	64
chr5	169696124	169696336	Host__bam_peak_1676	45	.	4.84267	8.45894	4.53244	65
chr5	169803143	169803363	Host__bam_peak_1677	75	.	4.96827	11.7312	7.53814	132
chr5	170893197	170893464	Host__bam_peak_1678	70	.	6.23174	11.2198	7.0685	151
chr5	171127410	171127567	Host__bam_peak_1679	52	.	5.88347	9.20635	5.21442	82
chr5	171387824	171388031	Host__bam_peak_1680	104	.	5.63421	14.7687	10.4213	77
chr5	172303885	172304208	Host__bam_peak_1681	150	.	10.1808	19.5938	15.0723	99
chr5	172770966	172771276	Host__bam_peak_1682	196	.	7.31108	24.2716	19.6207	179
chr5	173315685	173315887	Host__bam_peak_1683	65	.	5.10906	10.6445	6.52619	95
chr5	173455399	173455632	Host__bam_peak_1684	90	.	5.36573	13.372	9.08622	103
chr5	173887855	173888165	Host__bam_peak_1685	72	.	4.85707	11.4731	7.29844	204
chr5	174533846	174534085	Host__bam_peak_1686	134	.	7.27055	17.937	13.4664	111
chr5	175378552	175378731	Host__bam_peak_1687	100	.	7.33145	14.3487	10.0167	82
chr5	177473477	177473928	Host__bam_peak_1688	186	.	8.17156	23.3285	18.7	291
chr5	177475143	177476202	Host__bam_peak_1689a	50	.	4.98458	9.04015	5.06039	253
chr5	177475143	177476202	Host__bam_peak_1689b	67	.	5.58515	10.8425	6.7178	707
chr5	177476761	177477040	Host__bam_peak_1690	55	.	5.26465	9.54403	5.51445	166
chr5	177477384	177477870	Host__bam_peak_1691	40	.	4.72107	7.93054	4.06652	72
chr5	177478026	177478402	Host__bam_peak_1692a	46	.	4.92859	8.61151	4.67497	88
chr5	177478026	177478402	Host__bam_peak_1692b	50	.	4.48839	9.03834	5.05865	272
chr5	177478879	177479396	Host__bam_peak_1693	124	.	6.95885	16.8374	12.4049	239
chr5	177484565	177484756	Host__bam_peak_1694	37	.	5.03699	7.54478	3.72388	98
chr5	177496810	177497193	Host__bam_peak_1695	158	.	7.08107	20.3528	15.8067	90
chr5	177497443	177497656	Host__bam_peak_1696	76	.	4.88728	11.8842	7.68784	86
chr5	177554539	177554693	Host__bam_peak_1697	72	.	5.16165	11.4593	7.28527	84
chr5	179550379	179550723	Host__bam_peak_1698	67	.	5.03485	10.8393	6.71457	223
chr5	179622681	179622919	Host__bam_peak_1699	37	.	4.03955	7.52688	3.70842	134
chr5	179819038	179819252	Host__bam_peak_1700	50	.	4.10134	9.06142	5.07689	74
chr5	179820702	179821096	Host__bam_peak_1701	143	.	7.47432	18.8314	14.3295	276
chr5	181164193	181164504	Host__bam_peak_1702	51	.	5.81525	9.09704	5.11163	33
chr5	181169555	181170164	Host__bam_peak_1703a	269	.	12.4362	31.7244	26.9218	117
chr5	181169555	181170164	Host__bam_peak_1703b	67	.	4.76954	10.9357	6.79828	337
chr5	181173610	181173852	Host__bam_peak_1704	96	.	6.18564	13.9653	9.65267	96
chr5	181173918	181174169	Host__bam_peak_1705	78	.	6.05334	12.087	7.87566	172
chr5	181187577	181188040	Host__bam_peak_1706	306	.	10.5477	35.5685	30.685	138
chr5	181188322	181188626	Host__bam_peak_1707	358	.	9.17173	40.812	35.8254	144
chr5	181188736	181189042	Host__bam_peak_1708	251	.	8.29579	29.9563	25.1886	162
chr5	181191533	181191886	Host__bam_peak_1709	441	.	10.3552	49.3141	44.1423	172
chr5	181206766	181207092	Host__bam_peak_1710	596	.	15.9338	65.171	59.6244	144
chr5	181207628	181208160	Host__bam_peak_1711	503	.	10.2378	55.7195	50.3991	233
chr5	181217941	181218454	Host__bam_peak_1712	514	.	12.6607	56.7933	51.452	307
chr5	181221708	181222579	Host__bam_peak_1713a	225	.	8.29919	27.3069	22.5879	379
chr5	181221708	181222579	Host__bam_peak_1713b	321	.	9.05575	37.041	32.1288	709
chr5	181243738	181244051	Host__bam_peak_1714a	34	.	3.7544	7.18788	3.41422	70
chr5	181243738	181244051	Host__bam_peak_1714b	83	.	4.12353	12.5631	8.32199	224
chr6	1396982	1397157	Host__bam_peak_1715	109	.	6.46131	15.3726	10.9973	85
chr6	4358748	4358928	Host__bam_peak_1716	31	.	3.39591	6.83687	3.10253	15
chr6	4582104	4582254	Host__bam_peak_1717	30	.	3.81513	6.80497	3.07513	90
chr6	8085117	8085289	Host__bam_peak_1718	54	.	4.04275	9.47993	5.45834	96
chr6	11196525	11196688	Host__bam_peak_1719	88	.	5.61048	13.1658	8.89042	95
chr6	11197254	11197411	Host__bam_peak_1720	30	.	3.81513	6.80497	3.07513	79
chr6	11271780	11272005	Host__bam_peak_1721	269	.	7.84035	31.7815	26.9757	106
chr6	11277331	11277481	Host__bam_peak_1722	37	.	4.03955	7.52688	3.70842	104
chr6	11609491	11609671	Host__bam_peak_1723	80	.	5.20667	12.2745	8.05314	85
chr6	11613989	11614185	Host__bam_peak_1724	90	.	5.36573	13.372	9.08622	87
chr6	14841899	14842261	Host__bam_peak_1725	200	.	8.30352	24.6714	20.0095	240
chr6	15065694	15065915	Host__bam_peak_1726	123	.	6.50816	16.7761	12.3488	112
chr6	16129076	16129242	Host__bam_peak_1727	34	.	3.27158	7.17584	3.40372	73
chr6	20379854	20380195	Host__bam_peak_1728	119	.	7.6996	16.3787	11.964	247
chr6	22017290	22017483	Host__bam_peak_1729	90	.	6.96488	13.2833	9.00426	88
chr6	22881100	22881342	Host__bam_peak_1730	97	.	5.8349	14.0446	9.72589	123
chr6	24720715	24720877	Host__bam_peak_1731	96	.	5.6232	13.9661	9.65296	82
chr6	26103894	26104138	Host__bam_peak_1732	167	.	7.95238	21.3135	16.7399	123
chr6	26204520	26204718	Host__bam_peak_1733	64	.	4.45798	10.5202	6.41503	83
chr6	26285471	26285628	Host__bam_peak_1734	44	.	3.92302	8.35883	4.44703	106
chr6	26286406	26286717	Host__bam_peak_1735	635	.	16.607	69.146	63.5189	145
chr6	26299623	26299897	Host__bam_peak_1736	183	.	8.50526	22.9914	18.3705	126
chr6	26305210	26305628	Host__bam_peak_1737	502	.	12.4823	55.6051	50.2931	252
chr6	26311087	26311391	Host__bam_peak_1738	302	.	11.1745	35.0797	30.2078	140
chr6	26311584	26311949	Host__bam_peak_1739	262	.	9.65003	31.0882	26.2954	230
chr6	26312500	26313335	Host__bam_peak_1740a	234	.	8.02436	28.1755	23.4402	140
chr6	26312500	26313335	Host__bam_peak_1740b	583	.	15.7094	63.858	58.3463	638
chr6	26322692	26323303	Host__bam_peak_1741	415	.	10.5111	46.6794	41.5637	187
chr6	26327461	26327869	Host__bam_peak_1742	336	.	9.80755	38.5748	33.6336	176
chr6	26328013	26328374	Host__bam_peak_1743	409	.	9.91138	46.0772	40.9788	213
chr6	26330180	26330493	Host__bam_peak_1744	773	.	22.7	83.1962	77.3415	144
chr6	26331333	26331597	Host__bam_peak_1745	318	.	10.7721	36.7119	31.8076	138
chr6	26521064	26521449	Host__bam_peak_1746	645	.	14.6222	70.246	64.5968	176
chr6	26532658	26533116	Host__bam_peak_1747	465	.	9.04691	51.7982	46.5701	283
chr6	26537386	26538260	Host__bam_peak_1748a	330	.	10.2752	37.9882	33.0606	151
chr6	26537386	26538260	Host__bam_peak_1748b	407	.	11.8659	45.8264	40.7333	735
chr6	26553371	26553715	Host__bam_peak_1749	318	.	8.58	36.724	31.8181	178
chr6	26554001	26554374	Host__bam_peak_1750	589	.	14.7061	64.4386	58.9073	183
chr6	26555148	26555538	Host__bam_peak_1751	438	.	14.1754	49.0653	43.8984	182
chr6	26556441	26557159	Host__bam_peak_1752a	383	.	10.026	43.4032	38.3616	144
chr6	26556441	26557159	Host__bam_peak_1752b	143	.	7.47432	18.8314	14.3295	601
chr6	26568730	26569056	Host__bam_peak_1753	549	.	13.1956	60.3938	54.9612	153
chr6	26571551	26572042	Host__bam_peak_1754a	197	.	7.7505	24.3996	19.7435	162
chr6	26571551	26572042	Host__bam_peak_1754b	260	.	7.69241	30.8167	26.0301	351
chr6	26575541	26575724	Host__bam_peak_1755	47	.	5.35239	8.67609	4.73215	99
chr6	26576985	26577418	Host__bam_peak_1756	412	.	11.0558	46.3288	41.2206	186
chr6	26594778	26595114	Host__bam_peak_1757	187	.	7.55177	23.4128	18.78	139
chr6	26743228	26743445	Host__bam_peak_1758	164	.	10.074	20.9934	16.4251	123
chr6	27020258	27020492	Host__bam_peak_1759	75	.	4.96827	11.7312	7.53814	153
chr6	27091624	27092211	Host__bam_peak_1760a	453	.	14.5411	50.5867	45.3869	125
chr6	27091624	27092211	Host__bam_peak_1760b	36	.	3.55762	7.47018	3.66129	498
chr6	27097264	27097640	Host__bam_peak_1761	195	.	6.95352	24.2479	19.5992	180
chr6	27158007	27158400	Host__bam_peak_1762	204	.	9.02073	25.1504	20.4812	236
chr6	27162159	27162550	Host__bam_peak_1763	307	.	12.4093	35.6391	30.7546	172
chr6	27177094	27177402	Host__bam_peak_1764	483	.	13.914	53.5832	48.3154	163
chr6	27213755	27214023	Host__bam_peak_1765	175	.	11.3909	22.1167	17.5186	130
chr6	27215056	27215343	Host__bam_peak_1766	299	.	12.6888	34.835	29.9664	141
chr6	27230324	27230714	Host__bam_peak_1767	248	.	10.0517	29.6119	24.8499	121
chr6	27235461	27235689	Host__bam_peak_1768	275	.	12.4105	32.3317	27.5153	105
chr6	27237369	27237697	Host__bam_peak_1769	271	.	11.5013	31.9186	27.1103	206
chr6	27280044	27280448	Host__bam_peak_1770	445	.	11.5907	49.7583	44.5773	266
chr6	27290583	27290743	Host__bam_peak_1771	55	.	5.87648	9.53028	5.50571	72
chr6	27293782	27294114	Host__bam_peak_1772	251	.	6.71546	29.9614	25.193	140
chr6	27295336	27295639	Host__bam_peak_1773	109	.	5.52789	15.2804	10.908	101
chr6	27297878	27298181	Host__bam_peak_1774	237	.	9.79393	28.4794	23.7373	177
chr6	27303723	27303923	Host__bam_peak_1775	80	.	6.59831	12.2399	8.01977	84
chr6	27332673	27333149	Host__bam_peak_1776	307	.	12.4093	35.6391	30.7546	314
chr6	27478695	27479127	Host__bam_peak_1777	224	.	5.77534	27.1646	22.4496	257
chr6	27479557	27479870	Host__bam_peak_1778	437	.	10.8346	48.8968	43.7322	162
chr6	27495696	27495958	Host__bam_peak_1779	168	.	6.95498	21.45	16.8737	156
chr6	27502988	27503324	Host__bam_peak_1780	132	.	6.73258	17.7164	13.2544	159
chr6	27503622	27504006	Host__bam_peak_1781	285	.	10.686	33.3989	28.5616	157
chr6	27505614	27505955	Host__bam_peak_1782	97	.	6.65867	14.0313	9.7158	197
chr6	27519408	27519721	Host__bam_peak_1783	367	.	13.4073	41.729	36.7252	150
chr6	27545648	27545898	Host__bam_peak_1784	62	.	5.1547	10.3856	6.29048	99
chr6	27547571	27547934	Host__bam_peak_1785	290	.	14.87	33.9388	29.0905	212
chr6	27553296	27553515	Host__bam_peak_1786	97	.	7.43589	14.0817	9.76208	96
chr6	27583366	27583636	Host__bam_peak_1787	340	.	12.1136	39.0455	34.0976	123
chr6	27591693	27591958	Host__bam_peak_1788	132	.	8.43117	17.6672	13.2092	162
chr6	27592697	27593034	Host__bam_peak_1789	278	.	9.34035	32.6666	27.8433	148
chr6	27605574	27605841	Host__bam_peak_1790	262	.	9.65003	31.0882	26.2954	130
chr6	27618343	27618531	Host__bam_peak_1791	55	.	6.12289	9.59012	5.55927	87
chr6	27631386	27631557	Host__bam_peak_1792	55	.	5.87648	9.53028	5.50571	100
chr6	27650814	27651007	Host__bam_peak_1793	64	.	6.731	10.5705	6.462	113
chr6	27668495	27668949	Host__bam_peak_1794	231	.	8.97678	27.8317	23.1046	140
chr6	27670549	27670699	Host__bam_peak_1795	61	.	5.448	10.2266	6.14262	67
chr6	27684546	27684806	Host__bam_peak_1796	85	.	7.43501	12.8074	8.55707	118
chr6	27688075	27688634	Host__bam_peak_1797	316	.	8.17896	36.5158	31.6151	233
chr6	27753254	27753607	Host__bam_peak_1798	788	.	23.0027	84.7147	78.8428	176
chr6	27791137	27791544	Host__bam_peak_1799	768	.	17.4883	82.714	76.8674	182
chr6	27795753	27796062	Host__bam_peak_1800	507	.	14.3628	56.1123	50.7848	151
chr6	27902389	27902708	Host__bam_peak_1801	628	.	19.303	68.4487	62.8383	151
chr6	27902766	27903105	Host__bam_peak_1802	459	.	11.158	51.1399	45.9236	180
chr6	28212906	28213394	Host__bam_peak_1803	468	.	11.9474	52.0778	46.8422	204
chr6	28474295	28474723	Host__bam_peak_1804	613	.	19.3707	66.8899	61.3087	282
chr6	28488769	28489154	Host__bam_peak_1805	325	.	9.62923	37.4973	32.5784	259
chr6	33789042	33789396	Host__bam_peak_1806	658	.	14.8005	71.5019	65.8269	175
chr6	34236585	34236931	Host__bam_peak_1807	105	.	6.44338	14.906	10.5547	130
chr6	34392456	34392945	Host__bam_peak_1808	1970	.	31.2058	203.927	197.011	257
chr6	35259549	35259701	Host__bam_peak_1809	42	.	3.71933	8.12228	4.23877	127
chr6	35490116	35490266	Host__bam_peak_1810	47	.	4.17335	8.6566	4.71297	111
chr6	36197046	36197243	Host__bam_peak_1811	107	.	5.76319	15.0754	10.7101	89
chr6	36594288	36594645	Host__bam_peak_1812	289	.	9.10295	33.7688	28.9217	134
chr6	36678608	36678888	Host__bam_peak_1813	205	.	7.11523	25.178	20.507	136
chr6	37144362	37144666	Host__bam_peak_1814	115	.	7.48316	15.9894	11.5889	125
chr6	41787525	41787704	Host__bam_peak_1815	74	.	4.52788	11.6402	7.4579	81
chr6	42050512	42050696	Host__bam_peak_1816	68	.	4.08948	11.0226	6.88295	103
chr6	42217751	42217901	Host__bam_peak_1817	42	.	4.51557	8.17192	4.28375	93
chr6	42316062	42316227	Host__bam_peak_1818	38	.	3.7447	7.67512	3.83588	80
chr6	42782612	42783243	Host__bam_peak_1819a	69	.	5.13641	11.0518	6.91027	94
chr6	42782612	42783243	Host__bam_peak_1819b	54	.	4.04275	9.47993	5.45834	398
chr6	42783406	42783732	Host__bam_peak_1820	116	.	7.26401	16.0521	11.6493	140
chr6	43021506	43021949	Host__bam_peak_1821a	40	.	3.97462	7.93538	4.06652	152
chr6	43021506	43021949	Host__bam_peak_1821b	27	.	3.86603	6.39145	2.72234	326
chr6	43171304	43171471	Host__bam_peak_1822	75	.	4.96827	11.7312	7.53814	82
chr6	44012031	44012235	Host__bam_peak_1823	50	.	4.78119	8.98955	5.02117	124
chr6	44247020	44247179	Host__bam_peak_1824	58	.	3.99414	9.90821	5.84993	105
[truncated: 365 more rows]

## Sheet: BRF1-Uninfected
Chromosome	Start	End	Name of peak	Integer score	Strand	Fold-change	-log10pvalue	-log10qvalue	Relative summit position to peak start
chr1	16520520	16520854	Host__bam_peak_1	674	.	27.7498	72.1915	67.4655	148
chr1	16535094	16535573	Host__bam_peak_2	939	.	26.2717	98.7437	93.9306	245
chr1	16545894	16546140	Host__bam_peak_3	1871	.	43.4734	192.406	187.153	114
chr1	16547606	16547845	Host__bam_peak_4	469	.	21.4669	51.5909	46.9395	125
chr1	16678109	16678503	Host__bam_peak_5	2512	.	47.3306	257.318	251.236	236
chr1	16727160	16727473	Host__bam_peak_6	1117	.	27.3314	116.645	111.775	118
chr1	16860099	16860322	Host__bam_peak_7	745	.	29.8442	79.3328	74.5821	131
chr1	16861810	16862031	Host__bam_peak_8	630	.	23.1246	67.7817	63.0703	125
chr1	16872350	16872774	Host__bam_peak_9a	95	.	8.13489	13.9495	9.5217	54
chr1	16872350	16872774	Host__bam_peak_9b	926	.	22.9019	97.4146	92.6056	239
chr1	16889544	16889857	Host__bam_peak_10	1479	.	22.1587	152.929	147.913	123
chr1	16896143	16896274	Host__bam_peak_11	105	.	4.56483	14.9482	10.5089	74
chr1	19849430	19849592	Host__bam_peak_12	222	.	11.7652	26.7526	22.2203	79
chr1	28648682	28648838	Host__bam_peak_13	97	.	5.56828	14.2251	9.79388	90
chr1	93847339	93847928	Host__bam_peak_14	2381	.	31.0513	243.98	238.146	224
chr1	120844167	120844554	Host__bam_peak_15	1600	.	27.4343	165.149	160.075	152
chr1	121016702	121017093	Host__bam_peak_16	2643	.	43.7556	270.7	264.331	218
chr1	121020666	121021026	Host__bam_peak_17	1754	.	29.288	180.581	175.413	144
chr1	143691352	143691565	Host__bam_peak_18	356	.	17.8018	40.2478	35.6466	104
chr1	143735906	143736068	Host__bam_peak_19	99	.	8.37731	14.3479	9.91405	84
chr1	143803958	143804289	Host__bam_peak_20	1412	.	48.1695	146.257	141.273	124
chr1	144419111	144419381	Host__bam_peak_21	1594	.	52.8818	164.506	159.434	136
chr1	145129115	145129355	Host__bam_peak_22	502	.	22.514	54.9301	50.2649	142
chr1	145156933	145157313	Host__bam_peak_23	1586	.	33.5894	163.689	158.621	228
chr1	145287612	145287893	Host__bam_peak_24	1634	.	30.6718	168.549	163.455	143
chr1	145465582	145465695	Host__bam_peak_25	42	.	4.58038	8.60361	4.25263	54
chr1	145475297	145475578	Host__bam_peak_26	519	.	23.0376	56.6148	51.9428	125
chr1	146035456	146036000	Host__bam_peak_27	2244	.	35.0343	230.092	224.458	210
chr1	146036852	146037347	Host__bam_peak_28	2654	.	49.3663	271.823	265.427	186
chr1	146037709	146038302	Host__bam_peak_29	2774	.	60.1006	284.056	277.423	292
chr1	146039110	146039628	Host__bam_peak_30	2200	.	31.6623	225.623	220.039	248
chr1	146370003	146370165	Host__bam_peak_31	151	.	10.4716	19.582	15.1002	76
chr1	148048491	148048703	Host__bam_peak_32	502	.	22.514	54.9301	50.2649	108
chr1	148265064	148265318	Host__bam_peak_33	680	.	18.576	72.826	68.0969	125
chr1	148280555	148280773	Host__bam_peak_34	892	.	25.3334	94.0118	89.2143	110
chr1	148302719	148302922	Host__bam_peak_35	867	.	17.9806	91.5076	86.7178	102
chr1	148303382	148303693	Host__bam_peak_36	1785	.	29.6587	183.701	178.512	121
chr1	148308850	148309109	Host__bam_peak_37	1137	.	40.8394	118.642	113.765	140
chr1	148353453	148353715	Host__bam_peak_38	693	.	21.2676	74.0855	69.3524	100
chr1	148529127	148529465	Host__bam_peak_39	533	.	17.8272	58.057	53.3803	193
chr1	149558352	149558596	Host__bam_peak_40	256	.	11.2593	30.1899	25.638	117
chr1	149708503	149708869	Host__bam_peak_41	2456	.	41.3963	251.614	245.635	238
chr1	149712482	149712859	Host__bam_peak_42	2307	.	50.9797	236.521	230.796	147
chr1	149740201	149740435	Host__bam_peak_43	910	.	30.0215	95.8773	91.0731	107
chr1	150876894	150877060	Host__bam_peak_44	182	.	8.39736	22.7664	18.2601	84
chr1	153670965	153671521	Host__bam_peak_45	1841	.	22.704	189.428	184.199	260
chr1	159141505	159141808	Host__bam_peak_46	1485	.	43.2608	153.57	148.552	189
chr1	160925944	160926163	Host__bam_peak_47	502	.	22.514	54.9301	50.2649	126
chr1	161399541	161400122	Host__bam_peak_48	1866	.	24.3676	191.943	186.694	266
chr1	161421961	161422313	Host__bam_peak_49	1924	.	24.8944	197.76	192.462	219
chr1	161427951	161428438	Host__bam_peak_50	2547	.	47.8395	260.93	254.78	220
chr1	161440070	161440619	Host__bam_peak_51a	438	.	12.6548	48.444	43.806	117
chr1	161440070	161440619	Host__bam_peak_51b	163	.	8.48676	20.8444	16.3526	311
chr1	161440677	161440863	Host__bam_peak_52	318	.	12.8231	36.4375	31.8537	105
chr1	161523731	161524286	Host__bam_peak_53	2200	.	31.6623	225.623	220.039	213
chr1	161530184	161530539	Host__bam_peak_54	1635	.	34.3528	168.67	163.574	220
chr1	161530793	161531320	Host__bam_peak_55	1907	.	34.3182	196.054	190.771	322
chr1	161532002	161532252	Host__bam_peak_56	1258	.	36.762	130.798	125.877	125
chr1	161539990	161540449	Host__bam_peak_57	2875	.	58.7439	294.476	287.567	250
chr1	161612073	161612203	Host__bam_peak_58	243	.	12.6599	28.9003	24.3567	67
chr1	161612526	161612883	Host__bam_peak_59	1853	.	37.6609	190.579	185.341	218
chr1	161621454	161621852	Host__bam_peak_60	1883	.	26.2406	193.617	188.354	219
chr1	162943754	162943892	Host__bam_peak_61	101	.	7.97559	14.5353	10.1	71
chr1	167714409	167714969	Host__bam_peak_62	2601	.	48.6029	266.366	260.101	275
chr1	167715312	167715779	Host__bam_peak_63	2180	.	34.2929	223.571	218.013	275
chr1	173921003	173921152	Host__bam_peak_64	110	.	7.19345	15.4616	11.0175	66
chr1	202234461	202234636	Host__bam_peak_65	280	.	13.3073	32.607	28.0422	91
chr1	204506251	204507356	Host__bam_peak_66a	2276	.	35.4051	233.366	227.687	258
chr1	204506251	204507356	Host__bam_peak_66b	1841	.	22.704	189.428	184.199	883
chr1	210218225	210218335	Host__bam_peak_67	69	.	6.7918	11.3735	6.97712	54
chr1	221532570	221532764	Host__bam_peak_68	331	.	13.1359	37.7194	33.1299	98
chr1	222464789	222465253	Host__bam_peak_69	2829	.	52.8805	289.776	282.997	208
chr1	228555769	228555882	Host__bam_peak_70	86	.	7.85373	13.1013	8.6829	54
chr1	246769481	246769605	Host__bam_peak_71	150	.	9.1905	19.4908	15.0106	80
chr1	248873576	248874529	Host__bam_peak_72a	2563	.	35.4161	262.51	256.333	268
chr1	248873576	248874529	Host__bam_peak_72b	2216	.	31.8255	227.203	221.6	627
chr10	5853668	5853873	Host__bam_peak_73	490	.	19.4734	53.7581	49.0978	111
chr10	22229347	22229820	Host__bam_peak_74	2487	.	44.1516	254.811	248.78	258
chr10	22997117	22997417	Host__bam_peak_75	873	.	33.5002	92.1007	87.3094	125
chr10	49387276	49387453	Host__bam_peak_76	256	.	11.6115	30.2201	25.668	78
chr10	67764208	67764722	Host__bam_peak_77	2467	.	34.4368	252.781	246.783	287
chr10	74672948	74673087	Host__bam_peak_78	145	.	9.86854	19.0771	14.5996	70
chr10	102046650	102046919	Host__bam_peak_79	692	.	16.9446	73.9856	69.2536	111
chr10	112908019	112908215	Host__bam_peak_80	447	.	19.7371	49.4294	44.7884	108
chr11	27158833	27158954	Host__bam_peak_81	69	.	6.7918	11.3735	6.97712	58
chr11	35526581	35526860	Host__bam_peak_82	1114	.	30.6895	116.331	111.463	139
chr11	59550454	59551962	Host__bam_peak_83a	1939	.	25.0261	199.219	193.909	272
chr11	59550454	59551962	Host__bam_peak_83b	2243	.	29.7393	230.009	224.379	639
chr11	59550454	59551962	Host__bam_peak_83c	2341	.	33.1312	239.924	234.147	812
chr11	59550454	59551962	Host__bam_peak_83d	2903	.	49.0428	297.304	290.317	1287
chr11	59556139	59556656	Host__bam_peak_84	1968	.	29.2142	202.194	196.858	261
chr11	59557372	59557784	Host__bam_peak_85	2068	.	32.9953	212.251	206.821	208
chr11	59560121	59560689	Host__bam_peak_86	2076	.	30.3566	213.062	207.622	320
chr11	59566162	59566643	Host__bam_peak_87	1957	.	26.9695	201.09	195.761	306
chr11	62841404	62841667	Host__bam_peak_88	99	.	4.30608	14.371	9.93699	119
chr11	66347808	66348348	Host__bam_peak_89	2247	.	27.7922	230.385	224.744	299
chr11	68459999	68460419	Host__bam_peak_90	2390	.	36.7026	244.896	239.041	221
chr11	76235247	76236181	Host__bam_peak_91a	1972	.	27.1152	202.592	197.253	242
chr11	76235247	76236181	Host__bam_peak_91b	2271	.	26.3078	232.796	227.128	660
chr11	122559815	122560049	Host__bam_peak_92	838	.	32.0311	88.6333	83.8528	113
chr12	10212221	10212354	Host__bam_peak_93	48	.	3.23137	9.19262	4.83279	56
chr12	56060086	56060282	Host__bam_peak_94	52	.	6.13231	9.60524	5.2346	57
chr12	56190123	56190632	Host__bam_peak_95	2277	.	28.0556	233.401	227.721	228
chr12	56196864	56196984	Host__bam_peak_96	104	.	7.36041	14.8492	10.4112	54
chr12	75759305	75759466	Host__bam_peak_97	152	.	8.44448	19.7246	15.2409	78
chr12	93243618	93243810	Host__bam_peak_98	120	.	8.2977	16.4585	12.0049	111
chr12	96035757	96036269	Host__bam_peak_99	1800	.	22.3437	185.199	180.001	235
chr12	98503193	98504602	Host__bam_peak_100a	2884	.	46.7585	295.362	288.436	295
chr12	98503193	98504602	Host__bam_peak_100b	2951	.	51.6632	302.284	295.123	1048
chr12	113114580	113114700	Host__bam_peak_101	86	.	7.85373	13.1013	8.6829	59
chr12	120291649	120291867	Host__bam_peak_102	90	.	4.32458	13.5244	9.09939	145
chr12	120292980	120293144	Host__bam_peak_103	67	.	4.22765	11.1296	6.73609	98
chr12	124921552	124922153	Host__bam_peak_104	2473	.	41.6108	253.338	247.331	293
chr12	124927220	124928206	Host__bam_peak_105a	1875	.	33.8892	192.776	187.521	234
chr12	124927220	124928206	Host__bam_peak_105b	1987	.	27.261	204.096	198.743	722
chr12	124939452	124940214	Host__bam_peak_106	2562	.	34.6651	262.383	256.214	480
chr13	30673741	30674305	Host__bam_peak_107	1854	.	25.949	190.644	185.404	320
chr13	41060618	41060996	Host__bam_peak_108	1666	.	25.95	171.811	166.698	200
chr13	44917824	44918258	Host__bam_peak_109	2062	.	27.9899	211.651	206.226	196
chr13	47898778	47898914	Host__bam_peak_110	90	.	7.81477	13.4261	9.00321	61
chr13	94549458	94549953	Host__bam_peak_111	1712	.	19.4087	176.43	171.289	284
chr13	108895507	108895691	Host__bam_peak_112	275	.	13.388	32.0841	27.523	84
chr14	20609151	20610398	Host__bam_peak_113a	2388	.	40.5383	244.741	238.894	282
chr14	20609151	20610398	Host__bam_peak_113b	28	.	3.86079	7.15755	2.84713	545
chr14	20609151	20610398	Host__bam_peak_113c	2476	.	46.8217	253.715	247.7	942
chr14	20613164	20614130	Host__bam_peak_114a	1647	.	21.0222	169.877	164.776	330
chr14	20613164	20614130	Host__bam_peak_114b	1868	.	26.0948	192.13	186.879	728
chr14	20625123	20625619	Host__bam_peak_115	2798	.	45.686	286.508	279.819	231
chr14	20630354	20630752	Host__bam_peak_116	1390	.	30.5359	144.066	139.091	158
chr14	20630920	20631442	Host__bam_peak_117	2293	.	35.5904	235.006	229.302	333
chr14	20632793	20633231	Host__bam_peak_118	2530	.	47.5851	259.123	253.014	191
chr14	20653012	20653386	Host__bam_peak_119	1836	.	37.4064	188.876	183.65	188
chr14	20657436	20657678	Host__bam_peak_120	604	.	25.6555	65.1801	60.4775	124
chr14	20659974	20660122	Host__bam_peak_121	80	.	6.25517	12.4547	8.04443	90
chr14	20663083	20663450	Host__bam_peak_122	1003	.	19.8343	105.186	100.352	213
chr14	20681407	20681990	Host__bam_peak_123	2041	.	25.9482	209.501	204.1	259
chr14	20682953	20683587	Host__bam_peak_124a	45	.	4.05426	8.94811	4.59061	50
chr14	20682953	20683587	Host__bam_peak_124b	2603	.	39.1124	266.59	260.311	310
chr14	20683737	20684275	Host__bam_peak_125	1752	.	19.7152	180.448	175.281	252
chr14	22244901	22245020	Host__bam_peak_126	48	.	5.67974	9.21097	4.84968	51
chr14	22929488	22929973	Host__bam_peak_127	1633	.	18.7958	168.455	163.363	181
chr14	49586394	49586671	Host__bam_peak_128	1555	.	18.1829	160.565	155.514	150
chr14	49586827	49586952	Host__bam_peak_129	74	.	5.34467	11.8473	7.4448	52
chr14	49862757	49863145	Host__bam_peak_130	1741	.	26.7661	179.31	174.149	123
chr14	53455794	53455943	Host__bam_peak_131	34	.	4.32591	7.81088	3.47877	94
chr14	58239699	58240231	Host__bam_peak_132	2148	.	33.9221	220.325	214.804	290
chr14	63764285	63764479	Host__bam_peak_133	402	.	12.0114	44.8436	40.2215	98
chr14	72962781	72963255	Host__bam_peak_134	2023	.	40.2056	207.772	202.386	186
chr14	77403896	77404006	Host__bam_peak_135	20	.	4.71224	6.28286	2.00535	36
chr14	88978890	88979347	Host__bam_peak_136	2887	.	60.6752	295.744	288.796	191
chr14	102310738	102310969	Host__bam_peak_137	727	.	25.5588	77.4774	72.7332	109
chr14	102316769	102317358	Host__bam_peak_138	1809	.	23.8407	186.165	180.959	289
chr15	26082034	26082500	Host__bam_peak_139	2107	.	30.6831	216.188	210.716	297
chr15	40593625	40594114	Host__bam_peak_140	1881	.	24.4993	193.394	188.133	312
chr15	45198430	45198961	Host__bam_peak_141	1766	.	23.4455	181.856	176.679	288
chr15	45200174	45201355	Host__bam_peak_142a	1972	.	27.1152	202.592	197.253	353
chr15	45200174	45201355	Host__bam_peak_142b	2237	.	38.6079	229.41	223.782	932
chr15	65296066	65296267	Host__bam_peak_143	49	.	3.68806	9.30365	4.94069	129
chr15	65304714	65305071	Host__bam_peak_144a	45	.	3.26884	8.89774	4.54076	68
chr15	65304714	65305071	Host__bam_peak_144b	96	.	4.81077	14.0622	9.63311	227
chr15	65868902	65869446	Host__bam_peak_145	1870	.	22.9443	192.258	187.007	259
chr15	78706907	78707060	Host__bam_peak_146	164	.	10.9952	20.9461	16.4523	80
chr15	78860337	78860787	Host__bam_peak_147	2455	.	44.2836	251.509	245.542	227
chr15	79744543	79744795	Host__bam_peak_148	1234	.	43.4573	128.389	123.477	108
chr15	89334825	89335345	Host__bam_peak_149	2458	.	31.7802	251.813	245.832	236
chr16	636486	637062	Host__bam_peak_150	2372	.	40.3238	243.028	237.209	343
chr16	3150459	3150939	Host__bam_peak_151	2062	.	27.9899	211.651	206.226	193
chr16	3152556	3153146	Host__bam_peak_152	2707	.	45.9179	277.305	270.795	335
chr16	3157206	3157673	Host__bam_peak_153	1707	.	24.4912	175.93	170.792	296
chr16	3158721	3159121	Host__bam_peak_154	2076	.	30.3566	213.062	207.622	180
chr16	3171869	3172221	Host__bam_peak_155	1571	.	38.1566	162.229	157.168	166
chr16	3175493	3175881	Host__bam_peak_156	2127	.	41.7323	218.22	212.725	182
chr16	3180489	3180770	Host__bam_peak_157	1623	.	39.0948	167.484	162.396	138
chr16	3182500	3182926	Host__bam_peak_158	1675	.	21.2625	172.641	167.524	229
chr16	3184021	3184406	Host__bam_peak_159	1606	.	38.7821	165.729	160.651	212
chr16	3187823	3188174	Host__bam_peak_160	1055	.	18.9321	110.392	105.543	177
chr16	3189343	3189895	Host__bam_peak_161	2132	.	33.7368	218.705	213.203	264
chr16	3191296	3192162	Host__bam_peak_162a	2200	.	31.6623	225.623	220.039	201
chr16	3191296	3192162	Host__bam_peak_162b	2415	.	53.9613	247.45	241.558	683
chr16	3196060	3196240	Host__bam_peak_163	272	.	14.7445	31.777	27.217	79
chr16	9042933	9043134	Host__bam_peak_164	317	.	9.63908	36.3454	31.762	124
chr16	14285632	14286105	Host__bam_peak_165	1996	.	21.5539	204.972	199.612	252
chr16	22195512	22196061	Host__bam_peak_166	2307	.	28.3191	236.426	230.703	286
chr16	22296928	22297353	Host__bam_peak_167	2155	.	34.2007	221.105	215.574	182
chr16	22298367	22298830	Host__bam_peak_168	2889	.	49.4963	295.894	288.939	259
chr16	51556351	51556524	Host__bam_peak_169	193	.	9.52103	23.9099	19.3953	74
chr16	57299693	57300810	Host__bam_peak_170a	2025	.	31.1109	207.913	202.528	231
chr16	57299693	57300810	Host__bam_peak_170b	1699	.	20.3159	175.092	169.959	902
chr16	70778165	70778406	Host__bam_peak_171	663	.	20.6421	71.1103	66.388	123
chr16	70778880	70779335	Host__bam_peak_172	1637	.	25.6236	168.831	163.735	261
chr16	70789342	70789700	Host__bam_peak_173	1315	.	33.4652	136.451	131.507	148
chr16	71426331	71426669	Host__bam_peak_174	1894	.	30.9563	194.705	189.434	148
chr16	73478313	73478494	Host__bam_peak_175	436	.	20.4197	48.2936	43.6568	93
chr16	87383802	87384469	Host__bam_peak_176a	34	.	4.32591	7.81088	3.47877	41
chr16	87383802	87384469	Host__bam_peak_176b	2247	.	27.7922	230.385	224.744	301
chr17	8118869	8119956	Host__bam_peak_177a	2657	.	48.9817	272.199	265.799	243
chr17	8118869	8119956	Host__bam_peak_177b	2412	.	40.1105	247.158	241.268	860
chr17	8120042	8121141	Host__bam_peak_178a	2442	.	31.6345	250.243	244.292	357
chr17	8120042	8121141	Host__bam_peak_178b	2140	.	25.2267	219.587	214.075	883
chr17	8125472	8125999	Host__bam_peak_179	2456	.	41.3963	251.614	245.635	255
chr17	8138710	8139753	Host__bam_peak_180a	2294	.	32.6416	235.137	229.431	267
chr17	8138710	8139753	Host__bam_peak_180b	2552	.	43.9019	261.433	255.276	830
chr17	8156363	8156560	Host__bam_peak_181	108	.	5.86106	15.3055	10.8628	105
chr17	8156658	8156775	Host__bam_peak_182	68	.	4.08321	11.2889	6.89349	64
chr17	8186085	8187870	Host__bam_peak_183a	2345	.	38.4	240.381	234.598	245
chr17	8186085	8187870	Host__bam_peak_183b	1661	.	21.1424	171.258	166.149	748
chr17	8186085	8187870	Host__bam_peak_183c	1957	.	29.523	201.056	195.728	1045
chr17	8186085	8187870	Host__bam_peak_183d	2045	.	30.0302	209.945	204.539	1468
chr17	8220649	8221779	Host__bam_peak_184a	2060	.	30.1934	211.502	206.081	309
chr17	8220649	8221779	Host__bam_peak_184b	2681	.	42.9392	274.605	268.159	882
chr17	8222046	8223207	Host__bam_peak_185a	2341	.	36.1465	239.941	234.16	287
chr17	8222046	8223207	Host__bam_peak_185b	1881	.	24.4993	193.394	188.133	889
chr17	8226058	8227314	Host__bam_peak_186a	2138	.	31.0095	219.324	213.814	282
chr17	8226058	8227314	Host__bam_peak_186b	1884	.	23.0644	193.677	188.413	676
chr17	8226058	8227314	Host__bam_peak_186c	1997	.	24.0254	205.106	199.744	1026
chr17	17960101	17960354	Host__bam_peak_187	611	.	17.3037	65.903	61.1977	121
chr17	19507899	19508436	Host__bam_peak_188	3092	.	56.8072	317.854	309.256	267
chr17	31549830	31550304	Host__bam_peak_189	2537	.	38.3709	259.877	253.748	247
chr17	32097368	32097532	Host__bam_peak_190	123	.	8.51961	16.8327	12.3744	83
chr17	38861548	38861870	Host__bam_peak_191	814	.	23.7697	86.2327	81.4591	224
chr17	38867363	38867871	Host__bam_peak_192	2254	.	38.8224	231.104	225.454	254
chr17	38869170	38869627	Host__bam_peak_193	2320	.	30.4682	237.75	232.007	211
chr17	39153578	39154135	Host__bam_peak_194	2045	.	30.0302	209.945	204.539	253
chr17	39154288	39154785	Host__bam_peak_195	1554	.	16.6158	160.546	155.495	297
chr17	40099045	40099215	Host__bam_peak_196	104	.	5.22265	14.8579	10.4194	115
chr17	40108260	40108406	Host__bam_peak_197	131	.	7.12504	17.639	13.1736	69
chr17	49192135	49192760	Host__bam_peak_198a	109	.	5.4102	15.3569	10.9138	101
chr17	49192135	49192760	Host__bam_peak_198b	2278	.	32.4783	233.546	227.863	369
chr17	68019736	68020231	Host__bam_peak_199	1809	.	16.9822	186.184	180.979	239
chr17	75033558	75035346	Host__bam_peak_200a	2011	.	25.6847	206.552	201.178	322
chr17	75033558	75035346	Host__bam_peak_200b	2463	.	41.2222	252.352	246.361	964
chr17	75033558	75035346	Host__bam_peak_200c	2085	.	23.4074	214.049	208.599	1548
chr17	82494540	82495024	Host__bam_peak_201	2132	.	33.7368	218.705	213.203	283
chr19	1383140	1383919	Host__bam_peak_202	2489	.	32.0718	254.961	248.925	358
chr19	4723798	4724297	Host__bam_peak_203	2763	.	45.2571	282.981	276.361	257
chr19	4724457	4725006	Host__bam_peak_204	2473	.	31.926	253.386	247.376	251
chr19	33176830	33177272	Host__bam_peak_205	1786	.	22.2235	183.795	178.604	203
chr19	39411960	39412461	Host__bam_peak_206	2071	.	23.297	212.629	207.194	311
chr19	39969374	39969547	Host__bam_peak_207	168	.	10.6076	21.3448	16.8489	74
chr19	47277566	47277745	Host__bam_peak_208	268	.	11.5721	31.4169	26.8585	85
chr1_KI270713v1_random	21684	21871	Host__bam_peak_209	121	.	3.47409	16.6365	12.1808	95
chr1_KI270713v1_random	28663	28943	Host__bam_peak_210	901	.	15.8901	94.9828	90.1819	172
chr1_KI270713v1_random	31595	31825	Host__bam_peak_211	746	.	27.1804	79.3761	74.6248	127
chr2	12106557	12106726	Host__bam_peak_212	152	.	8.19411	19.764	15.2801	92
chr2	27050475	27051514	Host__bam_peak_213a	2227	.	25.9475	228.375	222.765	291
chr2	27050475	27051514	Host__bam_peak_213b	2198	.	33.0228	225.405	219.825	700
chr2	29165443	29165582	Host__bam_peak_214	205	.	7.60004	25.025	20.5032	75
chr2	42810257	42810785	Host__bam_peak_215	2483	.	34.6001	254.397	248.371	271
chr2	47335183	47335370	Host__bam_peak_216	680	.	18.576	72.826	68.0969	94
chr2	63669726	63669893	Host__bam_peak_217	175	.	10.7106	22.0609	17.5598	83
chr2	70248813	70249266	Host__bam_peak_218	2288	.	39.2514	234.499	228.806	263
chr2	121530920	121531117	Host__bam_peak_219	20	.	3.26416	6.29566	2.01764	109
chr2	130336982	130337438	Host__bam_peak_220	2032	.	27.6984	208.622	203.229	244
chr2	156400535	156401587	Host__bam_peak_221a	2619	.	39.2978	268.274	261.953	224
chr2	156400535	156401587	Host__bam_peak_221b	2480	.	41.4347	254.074	248.055	705
chr20	6747036	6747226	Host__bam_peak_222	452	.	20.9433	49.9369	45.2921	89
chr20	29874000	29874110	Host__bam_peak_223	90	.	7.30252	13.4233	9.0006	85
chr20	37324124	37324369	Host__bam_peak_224	485	.	10.7878	53.2068	48.5495	111
chr21	17454642	17455044	Host__bam_peak_225	1716	.	21.6229	176.806	171.661	237
chr22	37193816	37194100	Host__bam_peak_226	944	.	30.2324	99.2356	94.4213	139
chr3	23945825	23946001	Host__bam_peak_227	164	.	8.81784	20.9441	16.4515	79
chr3	25572509	25572642	Host__bam_peak_228	182	.	9.81388	22.7591	18.2534	68
chr3	45688799	45689293	Host__bam_peak_229	2076	.	30.3566	213.062	207.622	290
chr3	128680585	128680726	Host__bam_peak_230	141	.	7.3795	18.6361	14.1621	76
chr3	132229007	132229329	Host__bam_peak_231	1279	.	28.7546	132.857	127.928	175
chr3	132231667	132232045	Host__bam_peak_232	2148	.	33.9221	220.325	214.804	218
chr3	169771908	169772520	Host__bam_peak_233	1898	.	23.1845	195.098	189.823	292
chr3	189147069	189147230	Host__bam_peak_234	93	.	6.10717	13.8071	9.38034	93
chr3	190424537	190424743	Host__bam_peak_235	486	.	13.5128	53.346	48.6872	101
chr3	195915250	195915395	Host__bam_peak_236	120	.	5.54906	16.4926	12.0383	73
chr3	196144786	196144991	Host__bam_peak_237	256	.	11.2593	30.1899	25.638	102
chr4	25841393	25841544	Host__bam_peak_238	99	.	8.37731	14.3479	9.91405	84
chr4	47119721	47119895	Host__bam_peak_239	376	.	16.8591	42.2495	37.6397	86
chr4	53479082	53479315	Host__bam_peak_240	719	.	17.3736	76.6702	71.9283	115
chr4	87363663	87363805	Host__bam_peak_241	317	.	16.2698	36.2959	31.7137	77
chr4	123508877	123508989	Host__bam_peak_242	49	.	6.15157	9.3238	4.96068	91
chr4	145887209	145887401	Host__bam_peak_243	402	.	12.0114	44.8436	40.2215	103
chr4	185112306	185112460	Host__bam_peak_244	113	.	5.74637	15.829	11.3793	60
chr5	76739171	76739291	Host__bam_peak_245	105	.	5.56101	14.9783	10.5383	75
chr5	136080347	136080769	Host__bam_peak_246	2643	.	43.7556	270.7	264.331	243
chr5	140711057	140711555	Host__bam_peak_247	2458	.	31.7802	251.813	245.832	214
chr5	140718712	140719126	Host__bam_peak_248	2307	.	28.3191	236.426	230.703	211
chr5	140725899	140726414	Host__bam_peak_249	3110	.	61.7485	320.519	311.017	256
chr5	181163888	181164066	Host__bam_peak_250	183	.	10.5481	22.9066	18.3987	101
chr5	181164129	181164374	Host__bam_peak_251a	307	.	14.9054	35.353	30.7747	68
chr5	181164129	181164374	Host__bam_peak_251b	112	.	8.11391	15.6749	11.2273	180
chr5	181169421	181169864	Host__bam_peak_252	694	.	18.8304	74.2286	69.4943	226
chr5	181173423	181174324	Host__bam_peak_253a	1835	.	42.8479	188.807	183.583	213
chr5	181173423	181174324	Host__bam_peak_253b	1406	.	36.4934	145.615	140.633	719
chr5	181187452	181188096	Host__bam_peak_254a	1809	.	25.5116	186.204	180.998	227
chr5	181187452	181188096	Host__bam_peak_254b	57	.	4.71875	10.1641	5.78664	577
chr5	181188296	181189268	Host__bam_peak_255a	2335	.	30.614	239.305	233.541	206
chr5	181188296	181189268	Host__bam_peak_255b	2317	.	36.0696	237.472	231.735	650
chr5	181191514	181191991	Host__bam_peak_256	1667	.	22.5235	171.887	166.773	271
chr5	181206551	181207203	Host__bam_peak_257	2795	.	54.7757	286.201	279.516	295
chr5	181207534	181207956	Host__bam_peak_258	1866	.	24.3676	191.943	186.694	195
chr5	181218108	181218576	Host__bam_peak_259	2276	.	35.4051	233.366	227.687	250
chr5	181221796	181222752	Host__bam_peak_260a	1877	.	28.235	192.972	187.715	286
chr5	181221796	181222752	Host__bam_peak_260b	1854	.	25.949	190.644	185.404	692
chr6	26273405	26273588	Host__bam_peak_261	209	.	9.16245	25.4452	20.9204	89
chr6	26286285	26286732	Host__bam_peak_262	1637	.	17.9626	168.842	163.745	206
chr6	26299497	26299876	Host__bam_peak_263	2095	.	50.1079	214.973	209.513	172
chr6	26305314	26305859	Host__bam_peak_264	1439	.	33.2567	148.909	143.912	282
chr6	26311065	26312054	Host__bam_peak_265a	2291	.	44.3532	234.812	229.114	217
chr6	26311065	26312054	Host__bam_peak_265b	2587	.	47.977	264.949	258.712	766
chr6	26312480	26313523	Host__bam_peak_266a	2278	.	32.4783	233.546	227.863	201
chr6	26312480	26313523	Host__bam_peak_266b	2716	.	57.1262	278.14	271.612	740
chr6	26319025	26319288	Host__bam_peak_267	1172	.	36.1069	122.09	117.202	148
chr6	26322619	26323067	Host__bam_peak_268	1982	.	25.4213	203.612	198.265	178
chr6	26327347	26328382	Host__bam_peak_269a	2606	.	58.6852	266.913	260.622	212
chr6	26327347	26328382	Host__bam_peak_269b	2371	.	45.2949	242.963	237.147	769
chr6	26330068	26330704	Host__bam_peak_270	2565	.	48.094	262.74	256.558	321
chr6	26331232	26331743	Host__bam_peak_271	2084	.	33.1807	213.861	208.412	291
chr6	26520937	26521459	Host__bam_peak_272	2229	.	39.6461	228.524	222.907	242
chr6	26532712	26533292	Host__bam_peak_273	1982	.	25.4213	203.612	198.265	300
chr6	26537280	26538283	Host__bam_peak_274a	2212	.	38.9434	226.792	221.202	196
chr6	26537280	26538283	Host__bam_peak_274b	1766	.	25.0743	181.786	176.61	744
chr6	26553279	26554437	Host__bam_peak_275a	2227	.	25.9475	228.375	222.765	215
chr6	26553279	26554437	Host__bam_peak_275b	2388	.	45.5493	244.749	238.898	817
chr6	26555038	26555479	Host__bam_peak_276	2418	.	49.7476	247.716	241.821	213
chr6	26556303	26556940	Host__bam_peak_277a	2600	.	50.2759	266.336	260.074	220
chr6	26556303	26556940	Host__bam_peak_277b	30	.	3.70734	7.33546	3.01176	535
chr6	26568612	26569105	Host__bam_peak_278	2531	.	35.0897	259.259	253.141	231
chr6	26571656	26572107	Host__bam_peak_279	1900	.	20.8388	195.353	190.076	292
chr6	26575393	26575771	Host__bam_peak_280	1819	.	37.152	187.175	181.962	165
chr6	26576839	26577371	Host__bam_peak_281	2158	.	27.0019	221.384	215.851	251
chr6	26594682	26595092	Host__bam_peak_282	2153	.	31.1727	220.895	215.368	182
chr6	26743114	26743441	Host__bam_peak_283	1333	.	46.0752	138.267	133.315	127
chr6	26756419	26756692	Host__bam_peak_284	986	.	27.21	103.522	98.6935	117
chr6	27020207	27020509	Host__bam_peak_285	1650	.	30.8863	170.144	165.04	134
chr6	27091479	27091970	Host__bam_peak_286	3035	.	56.6941	311.077	303.549	258
chr6	27097095	27097506	Host__bam_peak_287	1972	.	31.8831	202.643	197.3	190
chr6	27157945	27158323	Host__bam_peak_288	1650	.	30.8863	170.144	165.04	147
chr6	27162012	27162564	Host__bam_peak_289	2540	.	53.349	260.198	254.067	244
chr6	27177071	27177547	Host__bam_peak_290	2321	.	39.6804	237.903	232.155	241
chr6	27206073	27206276	Host__bam_peak_291	152	.	8.44448	19.7246	15.2409	84
chr6	27209770	27209914	Host__bam_peak_292	192	.	11.7221	23.7463	19.233	56
chr6	27213746	27214117	Host__bam_peak_293	1743	.	48.6835	179.559	174.398	188
chr6	27214930	27215330	Host__bam_peak_294	1940	.	34.7471	199.343	194.031	232
chr6	27230379	27230789	Host__bam_peak_295	2592	.	67.9416	265.475	259.223	265
chr6	27235260	27235689	Host__bam_peak_296	3000	.	62.5517	307.466	300.082	239
chr6	27237412	27237847	Host__bam_peak_297	1711	.	26.4397	176.302	171.162	242
chr6	27275135	27275398	Host__bam_peak_298	657	.	27.2263	70.4261	65.7057	141
chr6	27280030	27280681	Host__bam_peak_299a	2660	.	43.9701	272.448	266.043	320
chr6	27280030	27280681	Host__bam_peak_299b	46	.	4.81365	9.05131	4.69263	593
chr6	27290508	27290801	Host__bam_peak_300	1839	.	50.712	189.18	183.952	116
chr6	27293710	27294094	Host__bam_peak_301	2488	.	37.8148	254.864	248.829	171
chr6	27295193	27295683	Host__bam_peak_302	2763	.	45.2571	282.981	276.361	229
chr6	27297819	27298259	Host__bam_peak_303	2549	.	55.0455	261.071	254.918	155
chr6	27303700	27303987	Host__bam_peak_304	1611	.	45.8436	166.243	161.162	161
chr6	27332770	27333345	Host__bam_peak_305	2005	.	35.6051	205.953	200.583	303
chr6	27334902	27335197	Host__bam_peak_306	1176	.	41.8865	122.525	117.634	167
chr6	27478599	27479119	Host__bam_peak_307	2087	.	34.1065	214.229	208.778	185
chr6	27479454	27479870	Host__bam_peak_308	2547	.	47.8395	260.93	254.78	204
chr6	27495592	27496079	Host__bam_peak_309	1861	.	28.0717	191.444	186.199	193
chr6	27502799	27503249	Host__bam_peak_310	1876	.	38.2002	192.923	187.668	218
chr6	27503414	27503976	Host__bam_peak_311	2408	.	44.8094	246.699	240.813	309
chr6	27505705	27506104	Host__bam_peak_312	1729	.	40.9714	178.086	172.934	224
chr6	27519167	27519785	Host__bam_peak_313	2196	.	34.4782	225.198	219.622	341
chr6	27541761	27541960	Host__bam_peak_314	826	.	27.993	87.4195	82.6432	98
chr6	27545510	27545910	Host__bam_peak_315	1678	.	24.1996	173.017	167.897	159
chr6	27547599	27548040	Host__bam_peak_316	2422	.	40.9673	248.173	242.265	240
chr6	27553318	27553651	Host__bam_peak_317	1399	.	35.029	144.948	139.97	178
chr6	27583328	27583703	Host__bam_peak_318	2629	.	62.0372	269.336	262.998	208
chr6	27591690	27592076	Host__bam_peak_319	2150	.	57.2031	220.531	215.008	207
chr6	27592626	27593097	Host__bam_peak_320	2121	.	37.1065	217.62	212.133	286
chr6	27602579	27602775	Host__bam_peak_321	325	.	16.7546	37.1151	32.5287	104
chr6	27605504	27606000	Host__bam_peak_322	2841	.	67.2372	290.953	284.13	251
chr6	27618207	27618486	Host__bam_peak_323	1385	.	44.6434	143.53	138.558	132
chr6	27631278	27631584	Host__bam_peak_324	1412	.	48.1695	146.257	141.273	129
chr6	27650876	27651127	Host__bam_peak_325	760	.	26.3702	80.7652	76.0099	131
chr6	27668410	27668936	Host__bam_peak_326	2406	.	45.8038	246.537	240.655	159
chr6	27670479	27670778	Host__bam_peak_327	1430	.	38.9536	148.037	143.044	178
chr6	27672344	27672664	Host__bam_peak_328	562	.	18.4528	60.908	56.2203	196
chr6	27681100	27681273	Host__bam_peak_329	178	.	11.5188	22.3304	17.8266	82
chr6	27684621	27684928	Host__bam_peak_330	1665	.	52.3378	171.691	166.58	163
chr6	27687920	27688445	Host__bam_peak_331	2097	.	36.1413	215.162	209.7	252
chr6	27721048	27721314	Host__bam_peak_332	452	.	20.9433	49.9369	45.2921	161
chr6	27726603	27726798	Host__bam_peak_333	90	.	7.30252	13.4233	9.0006	91
chr6	27753268	27753786	Host__bam_peak_334	2547	.	47.8395	260.93	254.78	230
chr6	27777771	27777975	Host__bam_peak_335	553	.	24.0848	60.0131	55.3282	97
chr6	27791181	27791646	Host__bam_peak_336	1993	.	20.5287	204.713	199.354	253
chr6	27795631	27796130	Host__bam_peak_337	2952	.	65.447	302.4	295.229	337
chr6	27902354	27903242	Host__bam_peak_338a	2405	.	40.7528	246.456	240.577	235
chr6	27902354	27903242	Host__bam_peak_338b	2464	.	41.724	252.441	246.448	640
chr6	28212710	28213277	Host__bam_peak_339	2905	.	52.9288	297.546	290.543	310
chr6	28474373	28474871	Host__bam_peak_340	2289	.	30.1766	234.648	228.952	252
chr6	28488865	28489412	Host__bam_peak_341	2923	.	53.1833	299.399	292.329	204
chr6	28658280	28658410	Host__bam_peak_342	356	.	17.8018	40.2478	35.6466	64
chr6	57792848	57792999	Host__bam_peak_343	220	.	13.0895	26.5953	22.0639	63
chr6	57793544	57793703	Host__bam_peak_344	388	.	18.8489	43.4308	38.8152	82
chr6	57800047	57800372	Host__bam_peak_345	2263	.	69.6364	232.017	226.356	151
chr6	57808543	57808736	Host__bam_peak_346	485	.	21.9904	53.2554	48.5973	102
chr6	57813422	57813667	Host__bam_peak_347	220	.	13.0895	26.5953	22.0639	132
chr6	57815969	57816134	Host__bam_peak_348	302	.	14.1994	34.8291	30.2535	81
chr6	83518972	83519082	Host__bam_peak_349	90	.	7.30252	13.4233	9.0006	59
chr6	111242477	111242601	Host__bam_peak_350	129	.	8.86194	17.4063	12.9431	61
chr6	125780055	125780505	Host__bam_peak_351	2355	.	40.1093	241.317	235.521	279
chr6	135745930	135746149	Host__bam_peak_352	270	.	10.4331	31.6251	27.0653	113
chr6	144216281	144216832	Host__bam_peak_353	2483	.	34.6001	254.397	248.371	256
chr6_GL000251v2_alt	79141	79332	Host__bam_peak_354	693	.	21.2676	74.0855	69.3524	98
chr6_GL000251v2_alt	133176	133431	Host__bam_peak_355a	249	.	14.1367	29.5247	24.976	65
chr6_GL000251v2_alt	133176	133431	Host__bam_peak_355b	164	.	10.9952	20.9461	16.4523	183
chr6_GL000251v2_alt	138026	138229	Host__bam_peak_356	1198	.	31.2759	124.725	119.827	100
chr6_GL000251v2_alt	148060	148263	Host__bam_peak_357	1594	.	52.8818	164.506	159.434	101
chr6_GL000251v2_alt	185711	185883	Host__bam_peak_358	604	.	25.6555	65.1801	60.4775	83
chr6_GL000251v2_alt	219882	220081	Host__bam_peak_359	923	.	25.959	97.1612	92.3527	98
chr6_GL000256v2_alt	19023	19208	Host__bam_peak_360	469	.	21.4669	51.5909	46.9395	84
chr6_GL000256v2_alt	100037	100233	Host__bam_peak_361	996	.	32.05	104.481	99.6499	97
chr6_GL000256v2_alt	112086	112230	Host__bam_peak_362	220	.	13.0895	26.5953	22.0639	67
chr6_GL000256v2_alt	117046	117229	Host__bam_peak_363	743	.	25.9645	79.1179	74.3681	95
chr6_GL000256v2_alt	121295	121495	Host__bam_peak_364	657	.	27.2263	70.4261	65.7057	104
chr7	6077507	6077622	Host__bam_peak_365	128	.	7.67825	17.2979	12.8356	55
chr7	18038440	18038619	Host__bam_peak_366	235	.	11.8346	28.1054	23.5649	89
chr7	46524417	46524589	Host__bam_peak_367	183	.	10.5481	22.9066	18.3987	82
chr7	128697363	128697509	Host__bam_peak_368	131	.	6.11711	17.5708	13.1061	75
chr7	128783270	128783687	Host__bam_peak_369	2439	.	41.1818	249.893	243.949	153
chr7	129259726	129259867	Host__bam_peak_370	80	.	6.25517	12.4547	8.04443	67
chr7	131068900	131069010	Host__bam_peak_371	35	.	4.72384	7.93537	3.59995	100
chr7	139340448	139340944	Host__bam_peak_372	2570	.	38.7417	263.229	257.031	232
chr7	149310065	149310299	Host__bam_peak_373	1133	.	32.2456	118.244	113.369	109
chr7	149415041	149415342	Host__bam_peak_374	907	.	25.6462	95.5839	90.7812	179
chr7	149646985	149647118	Host__bam_peak_375	99	.	8.37731	14.3479	9.91405	64
chr7	149669200	149669338	Host__bam_peak_376	132	.	9.66019	17.7618	13.2954	99
chr7	149685620	149685743	Host__bam_peak_377	90	.	7.30252	13.4233	9.0006	48
chr7	149691044	149691389	Host__bam_peak_378	1924	.	61.2591	197.787	192.489	225
chr7	149707531	149707823	Host__bam_peak_379	1298	.	33.1524	134.763	129.827	125
chr8	17495124	17495398	Host__bam_peak_380	1439	.	31.2993	148.925	143.927	120
chr8	26189255	26189431	Host__bam_peak_381	101	.	7.70822	14.538	10.1022	94
chr8	66113148	66113690	Host__bam_peak_382	2006	.	20.6237	206.07	200.699	213
chr8	66113749	66114392	Host__bam_peak_383a	2004	.	32.2538	205.836	200.467	233
chr8	66113749	66114392	Host__bam_peak_383b	1968	.	29.2142	202.194	196.858	430
chr8	89404142	89404356	Host__bam_peak_384	726	.	23.4832	77.4055	72.6617	106
chr8	95269479	95270065	Host__bam_peak_385	1938	.	28.8878	199.11	193.802	287
chr8	123157097	123157498	Host__bam_peak_386	2834	.	44.7883	290.292	283.483	212
chr8	143454574	143454820	Host__bam_peak_387	414	.	12.2258	46.0363	41.409	158
chr9	14433857	14434182	Host__bam_peak_388	1247	.	28.2457	129.688	124.772	181
chr9	62802378	62802540	Host__bam_peak_389	152	.	7.69131	19.7666	15.2827	89
chr9	109705531	109705855	Host__bam_peak_390	2403	.	60.1212	246.234	240.366	143
chr9	113485320	113485453	Host__bam_peak_391	182	.	9.2139	22.7708	18.2643	67
chrX	18674768	18675160	Host__bam_peak_392	2878	.	69.3117	294.753	287.833	228
chrX	47802626	47802893	Host__bam_peak_393	452	.	20.9433	49.9369	45.2921	172
chrX	104157297	104157460	Host__bam_peak_394	126	.	9.28004	17.1345	12.6735	86
chrY	7794575	7794793	Host__bam_peak_395	445	.	18.2563	49.2386	44.5977	114

## Sheet: BRF2-Uninfected
Chromosome	Start	End	Name of peak	Integer score	Strand	Fold-change	-log10pvalue	-log10qvalue	Relative summit position to peak start
chr14	20343358	20343491	Host__bam_peak_1	131	.	5.8181	19.6357	13.1897	64
chr14	32203207	32203385	Host__bam_peak_2	241	.	8.99743	31.2377	24.1927	91
chr15	67839974	67840134	Host__bam_peak_3	219	.	8.07006	28.8193	21.9189	89
chr19	893376	893568	Host__bam_peak_4	267	.	10.1656	34.068	26.7841	91
chr19	1021407	1021566	Host__bam_peak_5	280	.	9.77982	35.527	28.0826	78
chr19	45478623	45478790	Host__bam_peak_6	275	.	9.12268	34.9581	27.5707	75
chr3	93470390	93470762	Host__bam_peak_7	67	.	1.70441	12.9653	6.70774	152
chr6	52995489	52995661	Host__bam_peak_8	184	.	7.82385	25.0874	18.4499	86
chr7	148941386	148941528	Host__bam_peak_9	167	.	5.40119	23.2905	16.737	83
chr7	148963219	148963379	Host__bam_peak_10	283	.	12.1535	35.8007	28.3327	78
chr7	148983674	148983828	Host__bam_peak_11	173	.	7.19288	23.958	17.3762	63
chr7	148987172	148987327	Host__bam_peak_12	241	.	8.99743	31.2377	24.1927	83
chr9	35657940	35658148	Host__bam_peak_13	195	.	5.46067	26.2125	19.5049	86
chr9	134164496	134164683	Host__bam_peak_14	410	.	12.8104	49.516	41.0938	87

## Sheet: GTF3A-Uninfected
Chromosome	Start	End	Name of peak	Integer score	Strand	Fold-change	-log10pvalue	-log10qvalue	Relative summit position to peak start
chr1	1116088	1116272	Host__bam_peak_1	99	.	5.9952	15.6174	9.93994	91
chr1	6613546	6613670	Host__bam_peak_2	53	.	4.75482	10.5716	5.39946	68
chr1	11907859	11908138	Host__bam_peak_3	195	.	7.41547	26.0179	19.5869	160
chr1	11909959	11910171	Host__bam_peak_4	292	.	11.762	36.3207	29.2172	86
chr1	16895782	16895892	Host__bam_peak_5	91	.	7.56282	14.7443	9.14974	51
chr1	16905000	16905147	Host__bam_peak_6	239	.	8.16013	30.642	23.9158	80
chr1	36149486	36149702	Host__bam_peak_7	67	.	5.26589	12.0437	6.72488	158
chr1	43974781	43974905	Host__bam_peak_8	69	.	6.18992	12.3363	6.98826	71
chr1	44731228	44731375	Host__bam_peak_9	31	.	3.89945	8.03532	3.13602	89
chr1	44820049	44820233	Host__bam_peak_10	353	.	10.4554	42.7823	35.3743	82
chr1	47334215	47334325	Host__bam_peak_11	46	.	4.54808	9.79035	4.69787	53
chr1	54053485	54053643	Host__bam_peak_12	61	.	5.11414	11.3575	6.11726	80
chr1	62783723	62783834	Host__bam_peak_13	41	.	5.07212	9.19872	4.17597	57
chr1	67430421	67430599	Host__bam_peak_14	50	.	3.98299	10.154	5.03133	85
chr1	147084820	147084930	Host__bam_peak_15	107	.	7.51718	16.5218	10.7607	73
chr1	147670513	147670623	Host__bam_peak_16	36	.	4.42991	8.61196	3.64611	57
chr1	148522667	148522780	Host__bam_peak_17	65	.	5.36252	11.8848	6.57502	68
chr1	149636587	149636716	Host__bam_peak_18	93	.	5.57064	15.0021	9.38605	62
chr1	151165843	151166067	Host__bam_peak_19	69	.	4.03486	12.2673	6.92517	121
chr1	153958642	153958803	Host__bam_peak_20	71	.	4.6284	12.5529	7.17418	66
chr1	156054620	156054806	Host__bam_peak_21	168	.	7.24184	23.1256	16.8833	91
chr1	156741090	156741243	Host__bam_peak_22	189	.	7.93647	25.3659	18.9703	85
chr1	156767148	156767533	Host__bam_peak_23a	99	.	5.9952	15.6174	9.93994	78
chr1	156767148	156767533	Host__bam_peak_23b	348	.	12.047	42.244	34.8395	300
chr1	205775465	205775582	Host__bam_peak_24	107	.	6.20193	16.5126	10.7537	59
chr1	224356721	224356857	Host__bam_peak_25	151	.	7.69405	21.2598	15.1391	55
chr1	226309141	226309251	Host__bam_peak_26	65	.	5.36252	11.8848	6.57502	53
chr1	244452253	244452363	Host__bam_peak_27	65	.	5.74846	11.9061	6.59398	50
chr1	244652731	244652855	Host__bam_peak_28	83	.	5.58174	13.8714	8.36382	74
chr1	246932169	246932323	Host__bam_peak_29	112	.	7.04217	17.0066	11.2149	91
chr10	22997218	22997395	Host__bam_peak_30	155	.	9.83167	21.6756	15.5285	92
chr10	42552851	42552998	Host__bam_peak_31	125	.	6.3134	18.4886	12.5724	85
chr10	73785212	73785492	Host__bam_peak_32a	50	.	4.89621	10.2086	5.06579	56
chr10	73785212	73785492	Host__bam_peak_32b	106	.	7.42791	16.3569	10.6302	212
chr10	90871853	90871976	Host__bam_peak_33	162	.	8.47963	22.4086	16.206	70
chr10	102132870	102133000	Host__bam_peak_34	107	.	6.20193	16.5126	10.7537	58
chr10	102502778	102502916	Host__bam_peak_35	41	.	4.56961	9.20725	4.17747	113
chr10	123154096	123154206	Host__bam_peak_36	53	.	4.75482	10.5716	5.39946	64
chr10	124801717	124801862	Host__bam_peak_37	43	.	4.66306	9.39986	4.35337	52
chr11	2400584	2400764	Host__bam_peak_38	32	.	3.93147	8.10899	3.2066	168
chr11	16738521	16738631	Host__bam_peak_39	58	.	4.31984	11.0849	5.8557	51
chr11	36594349	36594491	Host__bam_peak_40	107	.	6.20193	16.5126	10.7537	85
chr11	43644120	43644230	Host__bam_peak_41	48	.	4.21333	9.91375	4.8033	53
chr11	64271391	64271532	Host__bam_peak_42	36	.	4.42991	8.61196	3.64611	78
chr11	66268385	66268529	Host__bam_peak_43	22	.	3.88417	6.94405	2.21071	45
chr11	72434566	72434726	Host__bam_peak_44	115	.	6.40866	17.4218	11.5922	79
chr11	78188655	78188777	Host__bam_peak_45	81	.	5.82882	13.634	8.15354	60
chr11	83285965	83286108	Host__bam_peak_46	36	.	4.42991	8.61196	3.64611	75
chr11	83286352	83286477	Host__bam_peak_47	108	.	6.82741	16.5683	10.8052	70
chr11	86302059	86302201	Host__bam_peak_48	119	.	5.89867	17.8326	11.9745	86
chr12	48852165	48852280	Host__bam_peak_49	50	.	5.05734	10.1939	5.06579	60
chr12	53727530	53727717	Host__bam_peak_50	115	.	6.40866	17.4218	11.5922	91
chr12	54189007	54189118	Host__bam_peak_51	29	.	4.19675	7.84589	2.98061	49
chr12	56104386	56104551	Host__bam_peak_52	24	.	3.5392	7.18583	2.41365	107
chr12	106774130	106774312	Host__bam_peak_53	137	.	6.01692	19.8088	13.7988	95
chr12	109713492	109713617	Host__bam_peak_54	117	.	7.8304	17.5804	11.7439	59
chr12	120291899	120292127	Host__bam_peak_55	145	.	6.17121	20.6736	14.5904	141
chr12	120293293	120293453	Host__bam_peak_56	50	.	4.56347	10.1409	5.02047	90
chr12	121016459	121016602	Host__bam_peak_57	101	.	5.75633	15.8537	10.1532	65
chr12	122500952	122501118	Host__bam_peak_58	109	.	5.94202	16.7189	10.9433	75
chr12	133080064	133080391	Host__bam_peak_59a	43	.	4.66306	9.39986	4.35337	55
chr12	133080064	133080391	Host__bam_peak_59b	71	.	6.04794	12.4756	7.11659	225
chr13	31162361	31162482	Host__bam_peak_60	97	.	6.25516	15.3647	9.7256	57
chr13	41132797	41132953	Host__bam_peak_61	208	.	8.77648	27.3709	20.8445	74
chr13	41194520	41194659	Host__bam_peak_62	150	.	7.85229	21.1012	15.0024	73
chr14	20343412	20343540	Host__bam_peak_63	44	.	3.37743	9.49942	4.43855	74
chr14	32203323	32203463	Host__bam_peak_64	68	.	5.16828	12.1879	6.8493	55
chr14	73027218	73027329	Host__bam_peak_65	61	.	4.5504	11.3808	6.12646	54
chr14	77457631	77457941	Host__bam_peak_66a	134	.	6.49909	19.3924	13.4046	75
chr14	77457631	77457941	Host__bam_peak_66b	105	.	6.27987	16.2669	10.5441	245
chr14	80941769	80941907	Host__bam_peak_67	151	.	7.69405	21.2598	15.1391	69
chr14	90331664	90331867	Host__bam_peak_68	36	.	4.42991	8.61196	3.64611	50
chr15	40807419	40807656	Host__bam_peak_69	61	.	5.31974	11.4304	6.17507	55
chr15	65295792	65296045	Host__bam_peak_70	226	.	8.88944	29.2954	22.6501	107
chr15	65304433	65304608	Host__bam_peak_71	147	.	6.52483	20.7872	14.7023	100
chr15	67840103	67840239	Host__bam_peak_72	43	.	4.66306	9.39986	4.35337	55
chr16	229397	229563	Host__bam_peak_73	267	.	11.7235	33.6381	26.7075	93
chr16	2047844	2048017	Host__bam_peak_74	73	.	4.35468	12.7056	7.31545	54
chr16	2155641	2155769	Host__bam_peak_75	97	.	5.895	15.3848	9.7375	72
chr16	11916065	11916243	Host__bam_peak_76	170	.	8.16035	23.3038	17.0338	89
chr16	30091926	30092044	Host__bam_peak_77	135	.	6.23573	19.5743	13.5737	54
chr16	58392787	58392902	Host__bam_peak_78	88	.	6.62394	14.398	8.85321	69
chr16	67806659	67806823	Host__bam_peak_79	33	.	3.70272	8.33315	3.39867	82
chr16	67846768	67846918	Host__bam_peak_80	86	.	5.38496	14.1647	8.63357	79
chr16	70439249	70439471	Host__bam_peak_81	159	.	7.05615	22.1752	15.9943	79
chr16	75148357	75148467	Host__bam_peak_82	37	.	5.01145	8.75781	3.77374	37
chr16	81746329	81746448	Host__bam_peak_83	50	.	4.89621	10.2086	5.06579	54
chr16	87950922	87951183	Host__bam_peak_84	29	.	3.14446	7.84511	2.98061	164
chr17	4731299	4731414	Host__bam_peak_85	50	.	4.89621	10.2086	5.06579	43
chr17	7191566	7191706	Host__bam_peak_86	121	.	9.54042	18.0401	12.1743	82
chr17	7215056	7215187	Host__bam_peak_87	75	.	5.37501	13.0216	7.59276	63
chr17	7219802	7219949	Host__bam_peak_88	78	.	5.19927	13.3417	7.88922	68
chr17	7239674	7239788	Host__bam_peak_89	70	.	5.2759	12.4298	7.07718	70
chr17	18039272	18039397	Host__bam_peak_90	54	.	4.38187	10.6392	5.45923	64
chr17	21214202	21214314	Host__bam_peak_91	84	.	6.16278	13.9193	8.40744	53
chr17	28335465	28335685	Host__bam_peak_92	57	.	4.6422	10.9654	5.75513	125
chr17	28952321	28952505	Host__bam_peak_93	73	.	4.35468	12.7056	7.31545	72
chr17	39927595	39927762	Host__bam_peak_94	20	.	3.52807	6.68556	2.03071	45
chr17	42798694	42798804	Host__bam_peak_95	79	.	6.33594	13.4273	7.96707	49
chr17	45161735	45161883	Host__bam_peak_96	97	.	6.29513	15.4505	9.79247	79
chr17	49414959	49415162	Host__bam_peak_97	119	.	5.89867	17.8326	11.9745	82
chr17	58352148	58352258	Host__bam_peak_98	65	.	5.36252	11.8848	6.57502	53
chr17	75855469	75855600	Host__bam_peak_99	150	.	7.85229	21.1012	15.0024	68
chr17	75941037	75941147	Host__bam_peak_100	79	.	4.48664	13.4219	7.96273	64
chr17	78214103	78214278	Host__bam_peak_101	137	.	8.45683	19.7476	13.7418	107
chr17	78254513	78254673	Host__bam_peak_102	134	.	7.75223	19.3967	13.4046	96
chr17_GL000205v2_random	88031	88176	Host__bam_peak_103	39	.	3.857	8.99668	3.99927	83
chr18	35343964	35344121	Host__bam_peak_104	80	.	6.14832	13.4791	8.0096	72
chr18	74148330	74148549	Host__bam_peak_105	46	.	4.01128	9.67688	4.60117	121
chr19	893238	893464	Host__bam_peak_106	115	.	7.2176	17.3598	11.5403	150
chr19	1021193	1021486	Host__bam_peak_107	236	.	9.09617	30.3558	23.6551	178
chr19	1407341	1407451	Host__bam_peak_108	20	.	4.00978	6.65798	2.01061	99
chr19	3185751	3185888	Host__bam_peak_109	24	.	3.5392	7.18583	2.41365	60
chr19	3435241	3435377	Host__bam_peak_110	81	.	5.82882	13.634	8.15354	64
chr19	4791539	4791715	Host__bam_peak_111	121	.	6.85442	17.9854	12.1215	93
chr19	5680510	5680874	Host__bam_peak_112a	133	.	6.82213	19.2809	13.3116	202
chr19	5680510	5680874	Host__bam_peak_112b	27	.	4.23418	7.63397	2.79986	354
chr19	6737866	6738011	Host__bam_peak_113	110	.	5.26324	16.8114	11.0309	68
chr19	16496197	16496414	Host__bam_peak_114	160	.	7.9272	22.2755	16.0799	130
chr19	35748270	35748405	Host__bam_peak_115	71	.	5.01358	12.5339	7.16357	73
chr19	37907088	37907233	Host__bam_peak_116	69	.	4.40974	12.2542	6.91257	85
chr19	39996992	39997102	Host__bam_peak_117	53	.	5.37855	10.459	5.30403	86
chr19	40443160	40443288	Host__bam_peak_118	75	.	5.71995	13.0115	7.59276	60
chr19	42242584	42242887	Host__bam_peak_119a	73	.	5.41368	12.7357	7.34356	53
chr19	42242584	42242887	Host__bam_peak_119b	26	.	3.86224	7.42249	2.62421	255
chr19	42244718	42244883	Host__bam_peak_120	22	.	3.88417	6.94405	2.21071	31
chr19	43984060	43984175	Host__bam_peak_121	47	.	5.07905	9.89209	4.78961	101
chr19	44113167	44113334	Host__bam_peak_122	42	.	3.69488	9.32368	4.28877	114
chr19	44356703	44356813	Host__bam_peak_123	107	.	6.20193	16.5126	10.7537	56
chr19	45405447	45405597	Host__bam_peak_124	143	.	8.01955	20.4373	14.3798	72
chr19	45478754	45478913	Host__bam_peak_125	23	.	3.84761	7.13002	2.36596	52
chr19	45485411	45485574	Host__bam_peak_126	159	.	7.44232	22.1651	15.9902	88
chr19	45863201	45863394	Host__bam_peak_127	54	.	3.48874	10.5958	5.42323	126
chr19	46850972	46851151	Host__bam_peak_128	145	.	6.17121	20.6736	14.5904	92
chr19	47048792	47048904	Host__bam_peak_129	40	.	4.34135	9.02808	4.02118	91
chr19	48170483	48170714	Host__bam_peak_130	113	.	7.36012	17.1704	11.3727	155
chr19	48363114	48363283	Host__bam_peak_131	205	.	7.98459	27.0339	20.521	84
chr19	48419386	48419553	Host__bam_peak_132	262	.	14.7876	33.1377	26.249	76
chr19	48510589	48510839	Host__bam_peak_133	293	.	12.8419	36.4734	29.3299	114
chr19	48644866	48645034	Host__bam_peak_134	262	.	9.09872	33.1905	26.289	100
chr19	48724971	48725133	Host__bam_peak_135	142	.	7.46089	20.257	14.2193	80
chr19	48745345	48745467	Host__bam_peak_136	168	.	7.64905	23.1506	16.8986	55
chr19	48747237	48747360	Host__bam_peak_137	115	.	6.76144	17.3298	11.5153	54
chr19	48795485	48795703	Host__bam_peak_138	162	.	6.47977	22.4348	16.2277	83
chr19	48806743	48806874	Host__bam_peak_139	291	.	15.4127	36.2132	29.1166	65
chr19	48881838	48881967	Host__bam_peak_140	77	.	7.67246	13.1941	7.75713	65
chr19	49443780	49443911	Host__bam_peak_141	124	.	6.6154	18.3447	12.4456	67
chr19	51594448	51594600	Host__bam_peak_142	80	.	6.14832	13.4791	8.0096	76
chr19	53520758	53520910	Host__bam_peak_143	75	.	4.88747	12.91	7.50002	76
chr19	53977579	53977717	Host__bam_peak_144	145	.	10.1488	20.5808	14.5112	69
chr19	55117651	55117904	Host__bam_peak_145	92	.	5.09124	14.8592	9.25628	137
chr19	55179120	55179243	Host__bam_peak_146	68	.	5.16828	12.1879	6.8493	55
chr19	55319895	55320032	Host__bam_peak_147	143	.	8.01955	20.4373	14.3798	56
chr19	56404191	56404352	Host__bam_peak_148	34	.	4.34113	8.43065	3.49005	103
chr19	56538415	56538587	Host__bam_peak_149	35	.	4.86122	8.49195	3.54839	24
chr19	57435137	57435310	Host__bam_peak_150	70	.	5.82975	12.4524	7.09855	84
chr19	58183301	58183411	Host__bam_peak_151	71	.	5.881	12.5528	7.17418	54
chr19	58305194	58305332	Host__bam_peak_152	37	.	4.08514	8.74026	3.76039	94
chr19	58326882	58327028	Host__bam_peak_153	206	.	8.47598	27.2048	20.6829	83
chr1_KI270713v1_random	22084	22222	Host__bam_peak_154	82	.	4.69424	13.723	8.23157	81
chr2	38778107	38778237	Host__bam_peak_155	118	.	7.62026	17.671	11.8239	74
chr2	86105538	86105649	Host__bam_peak_156	142	.	6.68477	20.3083	14.2611	53
chr2	88691507	88691641	Host__bam_peak_157	143	.	8.01955	20.4373	14.3798	58
chr2	121530695	121531014	Host__bam_peak_158a	196	.	8.23193	26.0852	19.6392	79
chr2	121530695	121531014	Host__bam_peak_158b	41	.	4.0448	9.205	4.17647	257
chr2	177552886	177553001	Host__bam_peak_159	78	.	5.19927	13.3417	7.88922	58
chr2	180007249	180007403	Host__bam_peak_160	97	.	6.68296	15.3857	9.7375	77
chr2	201451535	201451701	Host__bam_peak_161	54	.	3.9588	10.6349	5.45923	100
chr2	216412331	216412497	Host__bam_peak_162	143	.	8.01955	20.4373	14.3798	69
chr2	218270392	218270512	Host__bam_peak_163	159	.	7.05615	22.1752	15.9943	55
chr2	241508630	241508763	Host__bam_peak_164	38	.	3.69849	8.82779	3.83922	75
chr20	2509031	2509221	Host__bam_peak_165	71	.	5.881	12.5528	7.17418	92
chr20	22686188	22686341	Host__bam_peak_166	34	.	5.77585	8.43974	3.49822	95
chr20	25696810	25697014	Host__bam_peak_167	73	.	5.59567	12.7506	7.34788	139
chr20	33811066	33811279	Host__bam_peak_168	111	.	5.73013	16.9797	11.1894	123
chr20	49188473	49188595	Host__bam_peak_169	170	.	8.16035	23.3038	17.0338	68
chr20	50115943	50116056	Host__bam_peak_170	71	.	5.01358	12.5339	7.16357	55
chr20	63707928	63708082	Host__bam_peak_171	189	.	10.9661	25.3712	18.9725	93
chr20	64063009	64063129	Host__bam_peak_172	91	.	5.78847	14.7369	9.14502	51
chr21	6369929	6370060	Host__bam_peak_173	68	.	4.71893	12.1379	6.81026	49
chr21	14383138	14383291	Host__bam_peak_174	61	.	4.5504	11.3808	6.12646	68
chr21	32563051	32563186	Host__bam_peak_175	36	.	5.72425	8.63911	3.67148	77
chr22	20079879	20079989	Host__bam_peak_176	47	.	5.03478	9.80712	4.71345	52
chr22	28772603	28772713	Host__bam_peak_177	88	.	6.41564	14.4236	8.87219	85
chr22	41286278	41286486	Host__bam_peak_178	81	.	5.82882	13.634	8.15354	100
chr22	42614990	42615189	Host__bam_peak_179	32	.	3.55624	8.18847	3.27912	53
chr3	4493223	4493392	Host__bam_peak_180	83	.	5.58174	13.8714	8.36382	54
chr3	14124853	14124979	Host__bam_peak_181	33	.	3.70272	8.33315	3.39867	70
chr3	49429324	49429443	Host__bam_peak_182	84	.	6.16278	13.9193	8.40744	54
chr3	50292439	50292630	Host__bam_peak_183	220	.	9.32612	28.6211	22.0129	66
chr3	50351046	50351166	Host__bam_peak_184	58	.	4.31984	11.0849	5.8557	53
chr3	50359611	50359770	Host__bam_peak_185	195	.	7.41547	26.0179	19.5869	68
chr3	69739270	69739405	Host__bam_peak_186	44	.	4.27083	9.46409	4.40697	73
chr3	93470369	93470788	Host__bam_peak_187	94	.	1.80883	15.104	9.48307	156
chr3	97764443	97764568	Host__bam_peak_188	43	.	4.66306	9.39986	4.35337	51
chr3	98523007	98523123	Host__bam_peak_189	25	.	3.71376	7.35012	2.56006	84
chr3	141311715	141311841	Host__bam_peak_190	68	.	5.33649	12.1969	6.85734	78
chr3	184174688	184174798	Host__bam_peak_191	24	.	4.17314	7.23464	2.45833	52
chr4	2963431	2963606	Host__bam_peak_192	65	.	4.47412	11.8117	6.51515	80
chr4	18022159	18022296	Host__bam_peak_193	90	.	6.32168	14.6591	9.08227	62
chr4	177457100	177457216	Host__bam_peak_194	53	.	5.63789	10.5681	5.39946	94
chr5	36151921	36152053	Host__bam_peak_195	50	.	4.89621	10.2086	5.06579	61
chr5	86617810	86617929	Host__bam_peak_196	53	.	4.75482	10.5716	5.39946	56
chr5	146182709	146182858	Host__bam_peak_197	128	.	6.98665	18.7368	12.8076	60
chr5	168579625	168579735	Host__bam_peak_198	56	.	5.23046	10.8893	5.68779	72
chr5	172006727	172006850	Host__bam_peak_199	90	.	5.55457	14.5774	9.00575	53
chr6	52995381	52995554	Host__bam_peak_200	104	.	5.5616	16.1393	10.4197	76
chr6	87702291	87702438	Host__bam_peak_201	58	.	5.12936	11.0372	5.81298	62
chr6	143449792	143449929	Host__bam_peak_202	73	.	6.6219	12.6928	7.3048	60
chr7	76359323	76359433	Host__bam_peak_203	61	.	5.31974	11.4304	6.17507	94
chr7	93232212	93232360	Host__bam_peak_204	89	.	5.22453	14.4974	8.93525	78
chr7	101244728	101244860	Host__bam_peak_205	79	.	5.71202	13.3847	7.92842	79
chr7	128697391	128697666	Host__bam_peak_206	773	.	22.2664	86.8644	77.363	105
chr7	129224694	129224843	Host__bam_peak_207	58	.	4.81954	11.0499	5.82438	63
chr7	148963120	148963261	Host__bam_peak_208	41	.	4.73232	9.21783	4.18652	38
chr7	148987346	148987479	Host__bam_peak_209	119	.	6.76127	17.78	11.9289	53
chr7	151057964	151058106	Host__bam_peak_210	55	.	5.15307	10.7335	5.54865	66
chr8	28890266	28890376	Host__bam_peak_211	79	.	5.71202	13.3847	7.92842	50
chr8	66667244	66667561	Host__bam_peak_212a	60	.	4.09076	11.3117	6.07363	79
chr8	66667244	66667561	Host__bam_peak_212b	44	.	4.54749	9.4746	4.41616	264
chr8	74350231	74350436	Host__bam_peak_213	79	.	6.57753	13.4547	7.99248	150
chr8	109334058	109334240	Host__bam_peak_214	91	.	5.78847	14.7369	9.14502	84
chr8	144326818	144327022	Host__bam_peak_215	58	.	4.98058	11.0687	5.84209	138
chr9	15422724	15422839	Host__bam_peak_216	73	.	5.59567	12.7506	7.34788	54
chr9	19102913	19103036	Host__bam_peak_217	37	.	4.08514	8.74026	3.76039	65
chr9	100099048	100099191	Host__bam_peak_218	75	.	5.37501	13.0216	7.59276	76
chr9	109119955	109120153	Host__bam_peak_219	89	.	6.06198	14.5341	8.9633	83
chr9	113275484	113275616	Host__bam_peak_220	81	.	6.44792	13.6383	8.15541	61
chrM	106	327	Host__bam_peak_221	89	.	1.77635	14.4571	8.9033	95
chrM	3155	3313	Host__bam_peak_222	50	.	1.62832	10.167	5.04375	68
chrM	16011	16523	Host__bam_peak_223a	77	.	1.73523	13.1992	7.76156	107
chrM	16011	16523	Host__bam_peak_223b	66	.	1.69411	11.9916	6.67463	399
chrUn_GL000195v1	30749	30916	Host__bam_peak_224	114	.	4.84183	17.2238	11.4241	93
chrUn_KI270438v1	109514	109671	Host__bam_peak_225	40	.	1.72703	9.00394	4.00649	92

## Sheet: GTF3C5-Uninfected
Chromosome	Start	End	Name of peak	Integer score	Strand	Fold-change	-log10pvalue	-log10qvalue	Relative summit position to peak start
chr1	1001943	1002393	Host__bam_peak_1a	30	.	3.34275	6.26361	3.07364	108
chr1	1001943	1002393	Host__bam_peak_1b	91	.	6.19686	12.7543	9.18034	319
chr1	1018992	1019451	Host__bam_peak_2	192	.	8.3101	23.1074	19.2571	308
chr1	1308592	1308833	Host__bam_peak_3	45	.	3.45053	7.89638	4.56306	140
chr1	1375251	1375473	Host__bam_peak_4	51	.	3.58855	8.52067	5.14462	91
chr1	1375617	1375903	Host__bam_peak_5	55	.	3.96127	8.99564	5.58967	93
chr1	1685965	1686565	Host__bam_peak_6	1396	.	28.5881	144.734	139.668	282
chr1	1740649	1741283	Host__bam_peak_7	1977	.	38.325	203.481	197.78	390
chr1	1889488	1889749	Host__bam_peak_8	128	.	6.42593	16.5938	12.8967	132
chr1	2290725	2290937	Host__bam_peak_9	27	.	3.09377	5.87958	2.74005	132
chr1	2390807	2391167	Host__bam_peak_10	219	.	9.11187	25.8978	21.9958	212
chr1	6236098	6236540	Host__bam_peak_11	561	.	15.5957	60.4936	56.1577	227
chr1	6386539	6386814	Host__bam_peak_12	79	.	6.36187	11.4394	7.91527	128
chr1	6408173	6408444	Host__bam_peak_13	55	.	4.6087	8.9723	5.56696	147
chr1	6538751	6539058	Host__bam_peak_14	23	.	3.17397	5.46011	2.36733	77
chr1	6559225	6559472	Host__bam_peak_15	83	.	6.39957	11.9005	8.35665	105
chr1	6860510	6860817	Host__bam_peak_16	122	.	5.62989	15.9286	12.251	151
chr1	7300258	7300910	Host__bam_peak_17	496	.	13.1725	53.9304	49.6587	186
chr1	7922434	7922714	Host__bam_peak_18	126	.	6.11834	16.3177	12.6266	130
chr1	8031250	8031455	Host__bam_peak_19	56	.	4.62798	9.01078	5.60339	91
chr1	8061045	8061570	Host__bam_peak_20	564	.	9.25935	60.7431	56.4054	276
chr1	8090617	8090900	Host__bam_peak_21	41	.	3.85043	7.39694	4.11074	46
chr1	8394966	8395478	Host__bam_peak_22	727	.	15.4822	77.2652	72.7809	280
chr1	8616877	8617449	Host__bam_peak_23	766	.	17.5392	81.1965	76.6794	227
chr1	8900150	8900381	Host__bam_peak_24	63	.	4.85127	9.78251	6.33117	89
chr1	8918176	8918357	Host__bam_peak_25	55	.	4.28284	8.89949	5.50269	103
chr1	8985802	8986755	Host__bam_peak_26a	105	.	4.17221	14.1855	10.5615	262
chr1	8985802	8986755	Host__bam_peak_26b	416	.	11.6255	45.8835	41.6992	719
chr1	9164033	9164481	Host__bam_peak_27	72	.	4.54827	10.7396	7.24524	310
chr1	9317540	9317863	Host__bam_peak_28	128	.	6.61637	16.5717	12.8758	168
chr1	9627049	9627257	Host__bam_peak_29	29	.	2.51773	6.12528	2.94858	97
chr1	9719276	9719648	Host__bam_peak_30	249	.	8.09296	28.8811	24.9279	135
chr1	9759306	9759759	Host__bam_peak_31	389	.	12.1214	43.0865	38.935	246
chr1	9898991	9899590	Host__bam_peak_32	555	.	13.0191	59.9005	55.57	250
chr1	10107666	10107935	Host__bam_peak_33	100	.	5.50651	13.6987	10.0919	152
chr1	10122901	10123568	Host__bam_peak_34	1042	.	15.8237	108.974	104.224	320
chr1	10230802	10231226	Host__bam_peak_35	207	.	9.57518	24.5787	20.7011	160
chr1	10361284	10361480	Host__bam_peak_36	56	.	4.21815	9.0477	5.63633	88
chr1	10377455	10378092	Host__bam_peak_37	1099	.	20.4083	114.756	109.958	248
chr1	10380627	10381019	Host__bam_peak_38	57	.	3.72657	9.16097	5.74486	274
chr1	10430826	10431274	Host__bam_peak_39	330	.	9.29345	37.1507	33.0749	270
chr1	10562006	10562189	Host__bam_peak_40	64	.	4.88829	9.85699	6.40268	125
chr1	11241940	11242131	Host__bam_peak_41	25	.	3.16681	5.64877	2.53165	92
chr1	11262721	11263034	Host__bam_peak_42	139	.	4.69374	17.6945	13.9675	143
chr1	11267767	11267947	Host__bam_peak_43	34	.	3.88101	6.67745	3.45324	85
chr1	11664094	11664330	Host__bam_peak_44	34	.	3.88101	6.67745	3.45324	78
chr1	11803957	11804170	Host__bam_peak_45	73	.	4.72903	10.8427	7.34321	94
chr1	11908119	11908726	Host__bam_peak_46a	68	.	3.95995	10.3635	6.88992	215
chr1	11908119	11908726	Host__bam_peak_46b	90	.	4.41668	12.5844	9.01767	453
chr1	11908908	11909369	Host__bam_peak_47a	43	.	4.11669	7.68407	4.36659	94
chr1	11908908	11909369	Host__bam_peak_47b	53	.	4.48968	8.73313	5.34654	291
chr1	12539658	12540050	Host__bam_peak_48	260	.	8.97356	30.0575	26.0847	207
chr1	12604447	12604876	Host__bam_peak_49a	48	.	4.07889	8.16436	4.81383	140
chr1	12604447	12604876	Host__bam_peak_49b	24	.	3.43058	5.56087	2.46068	347
chr1	14517569	14518006	Host__bam_peak_50	28	.	3.63845	5.96195	2.80896	102
chr1	14835531	14835837	Host__bam_peak_51	117	.	7.41425	15.4015	11.7407	176
chr1	15152505	15152874	Host__bam_peak_52	55	.	4.04648	8.92931	5.528	87
chr1	15153965	15154483	Host__bam_peak_53	326	.	6.13696	36.7229	32.654	293
chr1	15158963	15159179	Host__bam_peak_54	24	.	2.89844	5.5718	2.46699	86
chr1	15162335	15162527	Host__bam_peak_55	25	.	3.72794	5.64659	2.53165	85
chr1	15179342	15179732	Host__bam_peak_56	87	.	4.91213	12.2865	8.73003	151
chr1	15410024	15410314	Host__bam_peak_57	32	.	3.54677	6.49043	3.28032	169
chr1	15432928	15433533	Host__bam_peak_58	763	.	19.1402	80.883	76.3705	303
chr1	15584253	15584433	Host__bam_peak_59	28	.	3.63845	5.96195	2.80896	172
chr1	15803226	15803526	Host__bam_peak_60	67	.	5.23748	10.1936	6.72573	168
chr1	15821079	15821259	Host__bam_peak_61	48	.	4.07889	8.16436	4.81383	75
chr1	15847928	15848156	Host__bam_peak_62	43	.	3.96329	7.63969	4.32474	87
chr1	16375424	16375608	Host__bam_peak_63	27	.	3.08631	5.86116	2.72583	77
chr1	16499296	16499925	Host__bam_peak_64	395	.	10.556	43.683	39.524	253
chr1	16520435	16520825	Host__bam_peak_65	218	.	11.2101	25.7958	21.8949	156
chr1	16534970	16535604	Host__bam_peak_66	462	.	12.6446	50.4966	46.2601	345
chr1	16545858	16546176	Host__bam_peak_67	229	.	7.7411	26.9043	22.9835	131
chr1	16547570	16547812	Host__bam_peak_68	92	.	6.95798	12.8477	9.26924	105
chr1	16620721	16621328	Host__bam_peak_69	1184	.	12.9033	123.328	118.457	365
chr1	16678053	16678480	Host__bam_peak_70	543	.	12.8432	58.7015	54.3841	242
chr1	16727176	16727547	Host__bam_peak_71	231	.	7.27036	27.0683	23.1436	152
chr1	16861826	16862028	Host__bam_peak_72	103	.	7.34453	13.9278	10.3121	101
chr1	16872363	16872932	Host__bam_peak_73	648	.	15.7037	69.2946	64.8806	302
chr1	16889496	16889957	Host__bam_peak_74	551	.	10.5907	59.4943	55.1681	214
chr1	16897266	16897468	Host__bam_peak_75	90	.	6.55851	12.5826	9.01689	92
chr1	16904160	16904344	Host__bam_peak_76	45	.	3.62793	7.89067	4.56019	93
chr1	16913572	16914011	Host__bam_peak_77	600	.	10.5603	64.4171	60.0472	229
chr1	16984556	16984770	Host__bam_peak_78	55	.	4.6087	8.9723	5.56696	115
chr1	17003810	17004091	Host__bam_peak_79	53	.	3.48869	8.70869	5.32448	119
chr1	17063287	17063756	Host__bam_peak_80	309	.	9.58671	35.0337	30.9874	278
chr1	17170406	17171245	Host__bam_peak_81a	395	.	10.556	43.683	39.524	267
chr1	17170406	17171245	Host__bam_peak_81b	400	.	7.61967	44.2063	40.0417	645
chr1	17874278	17874849	Host__bam_peak_82a	90	.	4.64065	12.5865	9.01849	149
chr1	17874278	17874849	Host__bam_peak_82b	108	.	5.23813	14.533	10.8998	459
chr1	18929957	18930137	Host__bam_peak_83	49	.	4.57973	8.2927	4.93192	123
chr1	18972105	18972417	Host__bam_peak_84	261	.	10.9183	30.1553	26.1807	147
chr1	19203155	19203505	Host__bam_peak_85	49	.	3.71252	8.35867	4.9922	163
chr1	19508924	19509637	Host__bam_peak_86	1421	.	26.7503	147.219	142.127	398
chr1	19800267	19800487	Host__bam_peak_87	73	.	4.72903	10.8427	7.34321	113
chr1	20064111	20064729	Host__bam_peak_88	590	.	15.5109	63.3849	59.0235	240
chr1	20604209	20604411	Host__bam_peak_89	30	.	3.45121	6.28246	3.08962	71
chr1	20613317	20613566	Host__bam_peak_90	121	.	5.91129	15.8286	12.1545	139
chr1	20848058	20848250	Host__bam_peak_91	39	.	4.01708	7.20893	3.93138	94
chr1	21091138	21091529	Host__bam_peak_92	179	.	5.73143	21.7735	17.9534	213
chr1	21154948	21155226	Host__bam_peak_93	48	.	4.36614	8.18394	4.82958	102
chr1	21265168	21265379	Host__bam_peak_94	51	.	4.55594	8.55615	5.17748	117
chr1	21295174	21295406	Host__bam_peak_95	100	.	5.50651	13.6987	10.0919	103
chr1	21303623	21303996	Host__bam_peak_96	54	.	4.89473	8.87632	5.48364	159
chr1	21354485	21354680	Host__bam_peak_97	42	.	4.83951	7.52149	4.21629	80
chr1	21658970	21659329	Host__bam_peak_98	141	.	7.03434	17.914	14.1823	234
chr1	21783217	21783597	Host__bam_peak_99	57	.	2.77909	9.16133	5.74522	208
chr1	21783963	21784401	Host__bam_peak_100	357	.	8.22335	39.8567	35.746	221
chr1	22024515	22025402	Host__bam_peak_101	745	.	14.5407	79.0534	74.5549	337
chr1	22052121	22052727	Host__bam_peak_102	424	.	10.4853	46.6029	42.4099	301
chr1	23102614	23102898	Host__bam_peak_103	138	.	6.46642	17.5561	13.8337	160
chr1	23168610	23168907	Host__bam_peak_104	120	.	6.04923	15.742	12.069	128
chr1	23274770	23275018	Host__bam_peak_105	48	.	4.07889	8.16436	4.81383	125
chr1	23377440	23378075	Host__bam_peak_106	819	.	17.3635	86.4986	81.9382	326
chr1	23400323	23400563	Host__bam_peak_107	41	.	4.12358	7.41857	4.12608	116
chr1	23411045	23411613	Host__bam_peak_108	270	.	11.3906	31.0701	27.0821	320
chr1	23559719	23560097	Host__bam_peak_109	153	.	4.72613	19.1524	15.3882	139
chr1	23789912	23790342	Host__bam_peak_110	318	.	9.46041	35.8711	31.8142	229
chr1	24019701	24020027	Host__bam_peak_111	48	.	3.87055	8.23374	4.87576	197
chr1	24036937	24037193	Host__bam_peak_112	28	.	3.63845	5.96195	2.80896	156
chr1	24236677	24236956	Host__bam_peak_113	35	.	3.671	6.75727	3.51735	152
chr1	24294401	24294632	Host__bam_peak_114	98	.	4.95158	13.4227	9.82321	112
chr1	24322154	24322530	Host__bam_peak_115	41	.	3.87495	7.44995	4.15103	196
chr1	24641969	24642187	Host__bam_peak_116	55	.	4.28284	8.89949	5.50269	113
chr1	24702276	24702469	Host__bam_peak_117	40	.	4.19907	7.28336	4.00265	177
chr1	24707889	24708082	Host__bam_peak_118	69	.	5.38345	10.4682	6.98498	92
chr1	24718577	24719323	Host__bam_peak_119	1183	.	21.464	123.197	118.328	331
chr1	24725294	24725570	Host__bam_peak_120	36	.	3.51868	6.90003	3.64983	104
chr1	24747628	24748210	Host__bam_peak_121a	360	.	11.737	40.2092	36.093	189
chr1	24747628	24748210	Host__bam_peak_121b	60	.	4.72598	9.52856	6.09583	467
chr1	24759561	24759945	Host__bam_peak_122	610	.	16.7369	65.4477	61.0689	182
chr1	24769917	24770237	Host__bam_peak_123	90	.	4.92615	12.6652	9.09307	204
chr1	24911247	24911550	Host__bam_peak_124	122	.	5.62989	15.9286	12.251	156
chr1	24915151	24915352	Host__bam_peak_125	56	.	4.64388	9.04245	5.63188	81
chr1	25519757	25520016	Host__bam_peak_126	92	.	5.30256	12.8562	9.27531	138
chr1	25709698	25710195	Host__bam_peak_127	113	.	5.71424	14.9594	11.3113	166
chr1	25911882	25912158	Host__bam_peak_128	42	.	3.69461	7.55704	4.24732	150
chr1	26279659	26279895	Host__bam_peak_129	88	.	4.3696	12.4444	8.88094	107
chr1	26377871	26378258	Host__bam_peak_130	49	.	3.71252	8.35867	4.9922	278
chr1	26725874	26726231	Host__bam_peak_131	157	.	7.81248	19.5179	15.7461	189
chr1	26805010	26805245	Host__bam_peak_132	83	.	6.36776	11.8458	8.30614	136
chr1	26865586	26865829	Host__bam_peak_133	41	.	4.12358	7.41857	4.12608	112
chr1	26990295	26990735	Host__bam_peak_134	175	.	7.53385	21.3971	17.5823	198
chr1	26992702	26993151	Host__bam_peak_135	117	.	6.29645	15.4534	11.7901	125
chr1	27013227	27013681	Host__bam_peak_136	292	.	9.5854	33.2738	29.2527	149
chr1	27046115	27046506	Host__bam_peak_137a	97	.	4.79534	13.3432	9.74576	88
chr1	27046115	27046506	Host__bam_peak_137b	128	.	5.71169	16.5341	12.839	276
chr1	27366672	27366901	Host__bam_peak_138	57	.	3.72657	9.16097	5.74486	108
chr1	27575593	27575827	Host__bam_peak_139	38	.	3.74382	7.1647	3.89266	117
chr1	27830341	27830659	Host__bam_peak_140a	40	.	3.31251	7.28869	4.00609	113
chr1	27830341	27830659	Host__bam_peak_140b	22	.	2.932	5.29162	2.22701	222
chr1	27872693	27872977	Host__bam_peak_141	135	.	6.32228	17.2196	13.5037	154
chr1	27874905	27875525	Host__bam_peak_142	710	.	14.8695	75.501	71.0307	343
chr1	27959161	27959613	Host__bam_peak_143	416	.	11.6255	45.8835	41.6992	234
chr1	27968768	27968948	Host__bam_peak_144	68	.	4.39835	10.374	6.89849	129
chr1	28028736	28029063	Host__bam_peak_145	90	.	4.92615	12.6652	9.09307	214
chr1	28076385	28076587	Host__bam_peak_146	27	.	3.88992	5.92842	2.78305	105
chr1	28098189	28098606	Host__bam_peak_147	58	.	5.08681	9.22524	5.80447	127
chr1	28098816	28099049	Host__bam_peak_148	68	.	5.72919	10.3599	6.88729	112
chr1	28099541	28099732	Host__bam_peak_149	35	.	4.08736	6.80039	3.55645	87
chr1	28123571	28123883	Host__bam_peak_150	65	.	5.33371	10.019	6.5576	216
chr1	28153283	28153689	Host__bam_peak_151	153	.	6.73017	19.0639	15.3013	192
chr1	28235418	28235745	Host__bam_peak_152	58	.	3.84544	9.23111	5.80978	214
chr1	28328473	28328789	Host__bam_peak_153	45	.	3.62793	7.89067	4.56019	204
chr1	28329014	28329199	Host__bam_peak_154	34	.	2.95234	6.64618	3.427	85
chr1	28329343	28329728	Host__bam_peak_155	104	.	5.5172	14.1048	10.4846	219
chr1	28345972	28346602	Host__bam_peak_156	1024	.	20.8865	107.138	102.403	336
chr1	28351358	28351827	Host__bam_peak_157	200	.	7.7499	23.8937	20.0284	323
chr1	28505367	28505951	Host__bam_peak_158	1163	.	17.8192	121.163	116.31	294
chr1	28515820	28516011	Host__bam_peak_159	51	.	4.40198	8.5551	5.17737	102
chr1	28643670	28643868	Host__bam_peak_160	84	.	5.09862	12.0299	8.47938	94
chr1	28648519	28648962	Host__bam_peak_161	155	.	4.32734	19.3175	15.5513	145
chr1	28750814	28750994	Host__bam_peak_162	61	.	5.10011	9.58916	6.15507	101
chr1	29105835	29106105	Host__bam_peak_163	75	.	5.68526	11.0264	7.52048	172
chr1	30983072	30983297	Host__bam_peak_164	35	.	3.671	6.75727	3.51735	81
chr1	31065987	31066282	Host__bam_peak_165	124	.	6.40374	16.1129	12.4298	114
chr1	31109988	31110217	Host__bam_peak_166	81	.	6.49856	11.6689	8.13679	122
chr1	31162500	31162802	Host__bam_peak_167	74	.	5.44981	10.9572	7.45431	173
chr1	31170486	31170723	Host__bam_peak_168	92	.	5.30256	12.8562	9.27531	138
chr1	31761079	31761446	Host__bam_peak_169	56	.	4.21815	9.0477	5.63633	196
chr1	31855692	31855873	Host__bam_peak_170	34	.	3.17449	6.69823	3.47119	79
chr1	31939047	31939238	Host__bam_peak_171	30	.	3.34275	6.26361	3.07364	91
chr1	31945139	31945322	Host__bam_peak_172	49	.	3.71252	8.35867	4.9922	79
chr1	31962367	31962676	Host__bam_peak_173	236	.	8.00496	27.605	23.672	159
chr1	32107306	32107701	Host__bam_peak_174a	55	.	4.95487	8.9861	5.5805	100
chr1	32107306	32107701	Host__bam_peak_174b	53	.	4.81677	8.73327	5.34654	280
chr1	32133540	32134104	Host__bam_peak_175	1061	.	29.994	110.909	106.142	285
chr1	32263112	32263349	Host__bam_peak_176	165	.	6.50956	20.3034	16.5132	94
chr1	32267337	32267690	Host__bam_peak_177	118	.	5.63986	15.5631	11.8965	134
chr1	32612428	32612731	Host__bam_peak_178	90	.	4.41668	12.5844	9.01767	138
chr1	32722266	32722446	Host__bam_peak_179	42	.	4.67389	7.5453	4.23942	89
chr1	32933327	32933638	Host__bam_peak_180	250	.	7.57973	28.9668	25.0116	168
chr1	33127246	33127479	Host__bam_peak_181	45	.	3.45053	7.89638	4.56306	94
chr1	35076540	35076768	Host__bam_peak_182	53	.	4.99042	8.72075	5.33637	113
chr1	35079678	35080160	Host__bam_peak_183a	112	.	5.36552	14.8645	11.2199	115
chr1	35079678	35080160	Host__bam_peak_183b	110	.	6.32769	14.6713	11.0332	327
chr1	35173273	35173453	Host__bam_peak_184	51	.	5.05517	8.50645	5.13206	84
chr1	35287753	35287978	Host__bam_peak_185	50	.	4.3454	8.4394	5.06687	129
chr1	35640851	35641194	Host__bam_peak_186	210	.	7.95384	24.8945	21.01	157
chr1	35641325	35642269	Host__bam_peak_187a	139	.	4.69374	17.6945	13.9675	356
chr1	35641325	35642269	Host__bam_peak_187b	189	.	7.2859	22.7553	18.9146	672
chr1	35642469	35642773	Host__bam_peak_188	42	.	3.69461	7.55704	4.24732	150
chr1	35718915	35719105	Host__bam_peak_189	88	.	4.84628	12.4635	8.89961	99
chr1	35768700	35768880	Host__bam_peak_190	39	.	4.01708	7.20893	3.93138	138
chr1	35931121	35931338	Host__bam_peak_191	63	.	3.86459	9.81672	6.36335	67
chr1	36149749	36150152	Host__bam_peak_192a	55	.	3.40654	8.91566	5.51804	111
chr1	36149749	36150152	Host__bam_peak_192b	72	.	3.7472	10.7656	7.26894	284
chr1	36248133	36248926	Host__bam_peak_193	826	.	14.4922	87.187	82.6209	245
chr1	37465235	37465637	Host__bam_peak_194	151	.	6.87657	18.9495	15.1931	163
chr1	37479768	37479986	Host__bam_peak_195	30	.	3.34275	6.26361	3.07364	138
chr1	37576640	37577195	Host__bam_peak_196	619	.	15.436	66.2915	61.9044	227
chr1	37989947	37990241	Host__bam_peak_197	80	.	3.75499	11.5675	8.03743	131
chr1	39025909	39026293	Host__bam_peak_198	167	.	5.84729	20.5359	16.7411	236
chr1	39027030	39027609	Host__bam_peak_199a	71	.	5.09383	10.6136	7.12214	166
chr1	39027030	39027609	Host__bam_peak_199b	27	.	3.88992	5.92842	2.78305	546
chr1	39061834	39062175	Host__bam_peak_200	158	.	9.2773	19.6399	15.865	214
chr1	39075995	39076427	Host__bam_peak_201	388	.	14.0635	43.0377	38.8866	204
chr1	39102713	39102905	Host__bam_peak_202	30	.	3.5461	6.25286	3.06892	80
chr1	39191707	39191983	Host__bam_peak_203	34	.	3.54737	6.72894	3.49471	87
chr1	39192315	39192575	Host__bam_peak_204	45	.	3.62793	7.89067	4.56019	151
chr1	39213352	39213746	Host__bam_peak_205	365	.	11.664	40.701	36.5795	193
chr1	39301459	39301937	Host__bam_peak_206	379	.	14.6894	42.0705	37.9321	240
chr1	39385095	39385406	Host__bam_peak_207	156	.	6.69946	19.4419	15.6717	171
chr1	39387533	39387752	Host__bam_peak_208	76	.	4.57428	11.1218	7.61067	99
chr1	39398186	39398502	Host__bam_peak_209	119	.	6.38007	15.6321	11.9638	169
chr1	39398587	39398782	Host__bam_peak_210	55	.	4.04648	8.92931	5.528	87
chr1	39501516	39502042	Host__bam_peak_211	316	.	13.1434	35.6815	31.6264	165
chr1	40217175	40217355	Host__bam_peak_212	43	.	4.71816	7.62026	4.30775	91
chr1	40241770	40242350	Host__bam_peak_213a	77	.	4.89467	11.2204	7.70299	193
chr1	40241770	40242350	Host__bam_peak_213b	60	.	4.72598	9.52856	6.09583	449
chr1	40245154	40245451	Host__bam_peak_214	76	.	4.57428	11.1218	7.61067	137
chr1	40727513	40728019	Host__bam_peak_215	1059	.	27.8279	110.698	105.933	248
chr1	40875405	40875995	Host__bam_peak_216	272	.	9.45529	31.2155	27.2251	253
chr1	40977604	40977991	Host__bam_peak_217	229	.	9.29884	26.8565	22.9383	240
chr1	40978972	40979863	Host__bam_peak_218	1048	.	14.9888	109.608	104.852	536
chr1	41242219	41242748	Host__bam_peak_219	341	.	9.67637	38.2163	34.1261	218
chr1	41753340	41753536	Host__bam_peak_220	91	.	5.99479	12.7743	9.19913	90
chr1	41812183	41812527	Host__bam_peak_221	95	.	5.42345	13.1314	9.54389	178
chr1	42344446	42344674	Host__bam_peak_222	50	.	4.63234	8.39123	5.02047	133
chr1	42679288	42679490	Host__bam_peak_223	34	.	3.88101	6.67745	3.45324	92
chr1	43358183	43358439	Host__bam_peak_224	69	.	4.4349	10.4637	6.98149	102
chr1	43413982	43414162	Host__bam_peak_225	31	.	3.96675	6.31766	3.12248	92
chr1	43526138	43526639	Host__bam_peak_226	428	.	11.0838	47.0499	42.8509	237
chr1	44039212	44039430	Host__bam_peak_227	100	.	5.50651	13.6987	10.0919	135
chr1	44072173	44072768	Host__bam_peak_228	807	.	18.1511	85.2563	80.7059	304
chr1	44085375	44085795	Host__bam_peak_229	478	.	12.4627	52.1029	47.8495	205
chr1	44629126	44629859	Host__bam_peak_230a	48	.	4.07889	8.16436	4.81383	100
chr1	44629126	44629859	Host__bam_peak_230b	517	.	12.8826	55.9997	51.7075	517
chr1	44739180	44739645	Host__bam_peak_231	519	.	10.2169	56.2603	51.9656	247
chr1	44819710	44820060	Host__bam_peak_232	59	.	3.55135	9.37975	5.95361	181
chr1	44924780	44924988	Host__bam_peak_233	50	.	4.63234	8.39123	5.02047	128
chr1	44947281	44947507	Host__bam_peak_234	24	.	2.89844	5.5718	2.46699	137
chr1	45303064	45303605	Host__bam_peak_235	972	.	17.2834	101.908	97.2184	324
chr1	45339397	45339588	Host__bam_peak_236	42	.	3.69461	7.55704	4.24732	137
chr1	45467410	45467745	Host__bam_peak_237	155	.	9.07693	19.2952	15.5291	183
chr1	45500193	45500587	Host__bam_peak_238	183	.	6.86142	22.136	18.305	248
chr1	45500659	45500839	Host__bam_peak_239	69	.	5.38345	10.4682	6.98498	92
chr1	45601726	45602121	Host__bam_peak_240	103	.	5.63204	13.9862	10.3695	250
chr1	46138044	46138253	Host__bam_peak_241	28	.	3.54534	6.01651	2.85944	77
chr1	46182935	46183204	Host__bam_peak_242	42	.	3.69461	7.55704	4.24732	172
chr1	47335276	47335457	Host__bam_peak_243	53	.	4.83603	8.76868	5.38128	79
chr1	48494367	48494645	Host__bam_peak_244	60	.	4.29419	9.51896	6.08736	122
chr1	50797531	50798094	Host__bam_peak_245	189	.	9.54727	22.837	18.9948	247
chr1	52141974	52142166	Host__bam_peak_246	83	.	4.75022	11.8857	8.34218	95
chr1	53147983	53148211	Host__bam_peak_247	25	.	3.16681	5.64877	2.53165	132
chr1	53896964	53897604	Host__bam_peak_248	486	.	13.0525	52.9201	48.6582	218
chr1	54105746	54105939	Host__bam_peak_249	52	.	5.12802	8.63054	5.24881	114
chr1	54254829	54255240	Host__bam_peak_250	277	.	10.1877	31.7013	27.7048	256
chr1	54458007	54458212	Host__bam_peak_251	66	.	5.38604	10.1143	6.64902	101
chr1	54488227	54488474	Host__bam_peak_252	38	.	3.40314	7.08157	3.81424	102
chr1	54499267	54499513	Host__bam_peak_253	62	.	4.65326	9.69996	6.25746	98
chr1	54772084	54772448	Host__bam_peak_254	113	.	6.30665	15.0511	11.3988	121
chr1	54935067	54935381	Host__bam_peak_255a	23	.	3.26311	5.44162	2.35221	134
chr1	54935067	54935381	Host__bam_peak_255b	24	.	3.68342	5.56846	2.46629	213
chr1	55310595	55310846	Host__bam_peak_256	49	.	3.29299	8.32627	4.96283	199
chr1	55443574	55443784	Host__bam_peak_257	31	.	2.81624	6.39599	3.1963	94
chr1	55631709	55631936	Host__bam_peak_258	87	.	5.77372	12.3422	8.78119	91
chr1	55718914	55719101	Host__bam_peak_259	99	.	4.88982	13.6022	9.99865	84
chr1	55724609	55724873	Host__bam_peak_260	69	.	4.17659	10.4027	6.92414	107
chr1	55840300	55840662	Host__bam_peak_261	140	.	7.6723	17.7702	14.0417	191
chr1	58752399	58752916	Host__bam_peak_262	375	.	11.2641	41.7088	37.5745	290
chr1	60132803	60133118	Host__bam_peak_263	206	.	10.8235	24.5331	20.6563	145
chr1	63523249	63523444	Host__bam_peak_264	34	.	2.95234	6.64618	3.427	61
chr1	64033748	64034056	Host__bam_peak_265	51	.	3.58855	8.52067	5.14462	114
chr1	64470148	64470380	Host__bam_peak_266	36	.	3.88799	6.9517	3.69146	136
chr1	64744462	64744795	Host__bam_peak_267	55	.	4.28284	8.89949	5.50269	148
chr1	65658229	65658530	Host__bam_peak_268	147	.	8.89075	18.4591	14.7143	155
chr1	66532936	66533640	Host__bam_peak_269	184	.	6.75887	22.3202	18.486	208
chr1	66564182	66564423	Host__bam_peak_270	104	.	4.48546	14.0497	10.431	100
chr1	66954826	66955074	Host__bam_peak_271	110	.	6.78703	14.7064	11.0675	151
chr1	68409783	68410036	Host__bam_peak_272	110	.	5.45793	14.7223	11.0822	141
chr1	69513354	69513581	Host__bam_peak_273	102	.	5.76118	13.8836	10.2712	120
chr1	70146431	70146652	Host__bam_peak_274	163	.	8.68788	20.1752	16.3871	106
chr1	77515773	77516039	Host__bam_peak_275	69	.	4.29137	10.4083	6.92937	189
chr1	77541043	77541223	Host__bam_peak_276	32	.	3.66424	6.49738	3.28716	91
chr1	77824210	77824560	Host__bam_peak_277	347	.	8.09875	38.8831	34.7842	182
chr1	77825187	77825407	Host__bam_peak_278	37	.	4.04972	7.00114	3.73848	122
chr1	77979524	77980376	Host__bam_peak_279a	64	.	4.58907	9.88073	6.42507	137
chr1	77979524	77980376	Host__bam_peak_279b	288	.	10.4302	32.841	28.8285	614
chr1	78061668	78062075	Host__bam_peak_280	214	.	8.13517	25.3293	21.4363	191
chr1	78094668	78095036	Host__bam_peak_281	270	.	7.45314	31.0636	27.0758	199
chr1	78340412	78341031	Host__bam_peak_282	1004	.	22.6418	105.153	100.435	368
chr1	80358310	80358761	Host__bam_peak_283	206	.	10.8235	24.5331	20.6563	155
chr1	84599620	84599886	Host__bam_peak_284	87	.	5.21485	12.2929	8.73519	139
chr1	84620918	84621139	Host__bam_peak_285	51	.	4.1379	8.57732	5.19698	143
chr1	84945686	84946276	Host__bam_peak_286	427	.	12.0327	46.9136	42.7171	322
chr1	86436773	86437086	Host__bam_peak_287	148	.	8.38557	18.593	14.8425	197
chr1	86781023	86781425	Host__bam_peak_288	319	.	7.72497	36.0023	31.9435	177
chr1	89921109	89921309	Host__bam_peak_289	54	.	4.85544	8.80433	5.41349	88
chr1	89953824	89954115	Host__bam_peak_290	79	.	5.51128	11.4459	7.92102	155
chr1	91890988	91891423	Host__bam_peak_291	36	.	3.11491	6.93964	3.68248	184
chr1	92795432	92795706	Host__bam_peak_292	42	.	3.69461	7.55704	4.24732	89
chr1	92804725	92805516	Host__bam_peak_293	850	.	14.7683	89.6511	85.0635	355
chr1	93079090	93079297	Host__bam_peak_294	76	.	4.14063	11.1725	7.65895	106
chr1	93255030	93255436	Host__bam_peak_295	97	.	5.71763	13.3967	9.79826	185
chr1	93488264	93488444	Host__bam_peak_296	43	.	4.71816	7.62026	4.30775	129
chr1	93519585	93519814	Host__bam_peak_297	42	.	4.35985	7.58293	4.27161	115
chr1	93664084	93664426	Host__bam_peak_298	109	.	5.56029	14.5911	10.9549	216
chr1	93737821	93738237	Host__bam_peak_299	373	.	10.2042	41.474	37.3417	251
chr1	93846532	93846813	Host__bam_peak_300	29	.	3.03647	6.12569	2.94858	145
chr1	93847059	93848317	Host__bam_peak_301a	762	.	9.83487	80.7489	76.2381	532
chr1	93847059	93848317	Host__bam_peak_301b	49	.	3.71252	8.35867	4.9922	1101
chr1	94633221	94633705	Host__bam_peak_302	133	.	6.44679	17.0749	13.365	216
chr1	94673127	94673550	Host__bam_peak_303	327	.	8.28127	36.8526	32.7811	196
chr1	94699222	94699536	Host__bam_peak_304	49	.	3.71252	8.35867	4.9922	137
chr1	94727887	94728194	Host__bam_peak_305	82	.	4.8543	11.8051	8.26896	96
chr1	94832612	94832889	Host__bam_peak_306	105	.	6.06409	14.1285	10.5051	142
chr1	94854490	94854714	Host__bam_peak_307	49	.	3.29299	8.32627	4.96283	119
chr1	95023271	95023499	Host__bam_peak_308	120	.	6.20435	15.6751	12.005	131
chr1	96313246	96313517	Host__bam_peak_309	48	.	3.87055	8.23374	4.87576	124
chr1	98677557	98677782	Host__bam_peak_310	140	.	7.6723	17.7702	14.0417	83
chr1	99682469	99683020	Host__bam_peak_311	347	.	10.6051	38.8142	34.717	370
chr1	99849951	99850137	Host__bam_peak_312	54	.	3.69198	8.80972	5.4185	102
chr1	99972447	99972646	Host__bam_peak_313	87	.	5.57896	12.3345	8.77426	103
chr1	100133663	100133984	Host__bam_peak_314	65	.	4.80281	10.0145	6.55319	178
chr1	101188158	101188739	Host__bam_peak_315	562	.	15.3232	60.6322	56.295	242
chr1	101259921	101260166	Host__bam_peak_316	25	.	3.16681	5.64877	2.53165	130
chr1	108755122	108755418	Host__bam_peak_317	230	.	8.36173	26.9287	23.0067	144
chr1	108876331	108876923	Host__bam_peak_318	347	.	10.6051	38.8142	34.717	386
chr1	109100947	109101128	Host__bam_peak_319	79	.	5.33639	11.4645	7.93737	111
chr1	109197101	109197295	Host__bam_peak_320	69	.	4.17659	10.4027	6.92414	100
chr1	109240892	109241212	Host__bam_peak_321	222	.	7.11567	26.1326	22.2243	132
chr1	109266824	109267022	Host__bam_peak_322	84	.	5.98448	11.9605	8.41315	155
chr1	109375703	109376023	Host__bam_peak_323	22	.	2.74112	5.31952	2.2464	201
chr1	109667625	109668029	Host__bam_peak_324	181	.	7.34201	21.9259	18.1018	175
chr1	109719507	109719705	Host__bam_peak_325	51	.	4.55594	8.55615	5.17748	166
chr1	109871767	109872285	Host__bam_peak_326	135	.	6.32228	17.2196	13.5037	319
chr1	110236238	110236479	Host__bam_peak_327	55	.	5.14837	8.9978	5.59123	148
chr1	110354668	110354896	Host__bam_peak_328	112	.	6.88216	14.8848	11.2388	143
chr1	111715118	111715341	Host__bam_peak_329	80	.	5.78189	11.5849	8.05471	114
chr1	112393921	112394118	Host__bam_peak_330	67	.	4.72764	10.1834	6.71556	122
chr1	112451420	112451736	Host__bam_peak_331	134	.	7.36683	17.1834	13.4699	126
chr1	112690508	112690737	Host__bam_peak_332	92	.	6.43547	12.7793	9.20313	133
chr1	112792240	112792686	Host__bam_peak_333	567	.	13.1951	61.1053	56.7643	175
chr1	113042463	113042851	Host__bam_peak_334	62	.	4.48678	9.65442	6.214	253
chr1	113141881	113142231	Host__bam_peak_335	213	.	6.96098	25.2061	21.3147	179
chr1	114346516	114346724	Host__bam_peak_336	68	.	4.39835	10.374	6.89849	166
chr1	114511424	114511644	Host__bam_peak_337	25	.	3.16681	5.64877	2.53165	172
chr1	114758098	114758320	Host__bam_peak_338	130	.	5.52076	16.8008	13.0984	110
chr1	115608212	115608392	Host__bam_peak_339	45	.	4.53343	7.90175	4.56693	87
chr1	116570440	116570649	Host__bam_peak_340	35	.	3.671	6.75727	3.51735	74
chr1	117801086	117801377	Host__bam_peak_341	207	.	9.31313	24.631	20.7525	141
chr1	117821629	117822032	Host__bam_peak_342	41	.	3.02485	7.44985	4.15103	110
chr1	120180600	120180916	Host__bam_peak_343	62	.	4.22242	9.64298	6.20533	140
chr1	120844115	120844707	Host__bam_peak_344	613	.	12.8391	65.7228	61.3411	208
chr1	120850669	120850995	Host__bam_peak_345	122	.	7.18138	15.8973	12.2213	141
chr1	121009417	121009703	Host__bam_peak_346	124	.	8.11764	16.1533	12.4689	122
chr1	121016697	121017086	Host__bam_peak_347	843	.	17.0656	88.9467	84.3667	198
chr1	121020586	121021052	Host__bam_peak_348	830	.	16.8897	87.6303	83.0614	193
chr1	143691383	143691611	Host__bam_peak_349	218	.	11.2101	25.7958	21.8949	107
chr1	143803903	143804296	Host__bam_peak_350	364	.	15.4622	40.5611	36.4405	172
chr1	144418894	144419514	Host__bam_peak_351	508	.	16.7566	55.1542	50.8697	348
chr1	145129145	145129358	Host__bam_peak_352	113	.	7.73109	15.03	11.3798	105
chr1	145156929	145157367	Host__bam_peak_353	659	.	12.5599	70.4176	65.9938	250
chr1	145281060	145281517	Host__bam_peak_354a	39	.	3.06589	7.19105	3.91595	93
chr1	145281060	145281517	Host__bam_peak_354b	36	.	3.11491	6.93964	3.68248	261
chr1	145287401	145287977	Host__bam_peak_355	820	.	15.4688	86.5632	82.0018	364
chr1	145465423	145465806	Host__bam_peak_356	128	.	5.41409	16.5018	12.8071	172
chr1	145475308	145475573	Host__bam_peak_357	296	.	13.5294	33.6641	29.6389	138
chr1	145782174	145782695	Host__bam_peak_358	264	.	6.97739	30.4308	26.4529	257
chr1	145859484	145859784	Host__bam_peak_359	99	.	4.88982	13.6022	9.99865	165
chr1	146035076	146040055	Host__bam_peak_360a	3520	.	43.1581	359.363	352.097	560
chr1	146035076	146040055	Host__bam_peak_360b	1576	.	22.3594	162.906	157.656	1130
chr1	146035076	146040055	Host__bam_peak_360c	1661	.	21.6797	171.515	166.173	2012
chr1	146035076	146040055	Host__bam_peak_360d	372	.	11.3893	41.3638	37.2331	2561
chr1	146035076	146040055	Host__bam_peak_360e	1533	.	19.3037	158.512	153.312	3161
chr1	146035076	146040055	Host__bam_peak_360f	1446	.	22.0373	149.749	144.632	3605
chr1	146035076	146040055	Host__bam_peak_360g	1613	.	19.9851	166.594	161.302	4345
chr1	146048699	146048912	Host__bam_peak_361	84	.	6.4317	11.9555	8.41009	93
chr1	146051883	146052305	Host__bam_peak_362	119	.	4.24387	15.64	11.9716	168
chr1	146370126	146370322	Host__bam_peak_363	29	.	3.03647	6.12569	2.94858	106
chr1	146376881	146377407	Host__bam_peak_364	32	.	2.52029	6.42273	3.22265	140
chr1	146378355	146378657	Host__bam_peak_365	147	.	8.89075	18.4591	14.7143	166
chr1	147085054	147085325	Host__bam_peak_366	55	.	4.43168	8.91958	5.52084	163
chr1	147172576	147172898	Host__bam_peak_367	68	.	4.05693	10.3618	6.88839	84
chr1	148048411	148048710	Host__bam_peak_368	158	.	9.2773	19.6399	15.865	183
chr1	148264892	148265272	Host__bam_peak_369	339	.	12.2621	38.0195	33.9313	219
chr1	148280417	148280791	Host__bam_peak_370	347	.	8.55731	38.8407	34.7428	187
chr1	148302653	148302985	Host__bam_peak_371	417	.	10.9079	45.9206	41.7349	170
chr1	148303328	148303788	Host__bam_peak_372	379	.	9.59068	42.1031	37.9636	237
chr1	148308802	148309119	Host__bam_peak_373	478	.	18.5546	52.1417	47.8879	174
chr1	148335260	148335489	Host__bam_peak_374	69	.	5.38345	10.4682	6.98498	94
chr1	148353460	148353681	Host__bam_peak_375	142	.	7.77983	17.9743	14.2405	111
chr1	148522630	148522908	Host__bam_peak_376	47	.	3.3641	8.10343	4.7598	117
chr1	148529148	148529501	Host__bam_peak_377	241	.	10.4728	28.0668	24.1254	143
chr1	149558331	149558616	Host__bam_peak_378	83	.	4.48596	11.8439	8.30454	126
chr1	149708494	149708916	Host__bam_peak_379	870	.	16.0876	91.6567	87.0537	228
chr1	149712451	149712871	Host__bam_peak_380	1114	.	22.6379	116.277	111.467	168
chr1	149740158	149740421	Host__bam_peak_381	206	.	10.8235	24.5331	20.6563	132
chr1	149893571	149893941	Host__bam_peak_382	282	.	11.6984	32.2988	28.2923	188
chr1	150127931	150128286	Host__bam_peak_383	369	.	14.158	41.0709	36.9442	145
chr1	150365686	150365987	Host__bam_peak_384	136	.	5.88477	17.3884	13.6685	150
chr1	150434008	150434339	Host__bam_peak_385	160	.	9.06953	19.8071	16.0308	159
chr1	150486602	150487292	Host__bam_peak_386a	217	.	7.8611	25.6904	21.7918	221
chr1	150486602	150487292	Host__bam_peak_386b	88	.	3.76161	12.369	8.80744	579
chr1	150515752	150516423	Host__bam_peak_387	313	.	9.5219	35.4507	31.3992	190
chr1	150629810	150630395	Host__bam_peak_388	538	.	13.4214	58.1428	53.8288	237
chr1	150876827	150877481	Host__bam_peak_389	781	.	16.5557	82.6497	78.1218	181
chr1	151008267	151009065	Host__bam_peak_390	1276	.	16.1673	132.638	127.683	290
chr1	151069528	151069766	Host__bam_peak_391	41	.	4.27795	7.43086	4.13692	89
chr1	151190091	151190332	Host__bam_peak_392	78	.	4.56224	11.411	7.88717	119
chr1	151190477	151190848	Host__bam_peak_393	115	.	6.17504	15.1916	11.5341	193
chr1	151199253	151199481	Host__bam_peak_394	51	.	4.00248	8.54672	5.16931	122
chr1	151209644	151209927	Host__bam_peak_395	66	.	5.38604	10.1143	6.64902	142
chr1	151254252	151254602	Host__bam_peak_396	147	.	6.15769	18.5167	14.7685	212
chr1	151399287	151399521	Host__bam_peak_397	41	.	3.02485	7.44985	4.15103	117
chr1	151867577	151868141	Host__bam_peak_398	1171	.	29.9224	122.019	117.16	247
chr1	152162572	152163087	Host__bam_peak_399	553	.	20.4874	59.6772	55.35	267
chr1	153511012	153511214	Host__bam_peak_400	61	.	3.22912	9.60977	6.17449	110
chr1	153597291	153597602	Host__bam_peak_401	47	.	4.64438	8.10317	4.7598	99
chr1	153663173	153663561	Host__bam_peak_402	33	.	4.13124	6.6089	3.39204	296
chr1	153671070	153672364	Host__bam_peak_403a	1092	.	14.6027	114.092	109.298	210
chr1	153671070	153672364	Host__bam_peak_403b	1248	.	27.4097	129.812	124.883	888
chr1	154005941	154006386	Host__bam_peak_404	100	.	5.50651	13.6987	10.0919	206
chr1	154014640	154014899	Host__bam_peak_405	48	.	4.72142	8.24201	4.88281	154
chr1	154272383	154272959	Host__bam_peak_406	221	.	7.62802	26.0981	22.191	300
chr1	154361461	154361916	Host__bam_peak_407	318	.	11.5474	35.8716	31.8144	201
chr1	154462809	154463128	Host__bam_peak_408	24	.	2.89844	5.5718	2.46699	205
chr1	154559088	154559368	Host__bam_peak_409	22	.	2.74112	5.31952	2.2464	88
chr1	154559444	154559782	Host__bam_peak_410	36	.	3.11491	6.93964	3.68248	180
chr1	154608285	154608701	Host__bam_peak_411	181	.	7.77597	21.9408	18.1148	232
chr1	155193516	155193696	Host__bam_peak_412	36	.	3.15608	6.8538	3.60878	45
chr1	155193759	155194191	Host__bam_peak_413	154	.	4.90235	19.1657	15.4013	270
chr1	155209011	155209198	Host__bam_peak_414	44	.	3.17944	7.75125	4.42816	77
chr1	155763619	155763835	Host__bam_peak_415	47	.	3.80779	8.08306	4.74186	92
chr1	155892595	155893130	Host__bam_peak_416	974	.	12.9245	102.137	97.4434	251
chr1	156083428	156083778	Host__bam_peak_417	176	.	7.79787	21.4868	17.6704	132
chr1	156143029	156143331	Host__bam_peak_418	83	.	4.75022	11.8857	8.34218	197
chr1	156193482	156193846	Host__bam_peak_419	305	.	7.7587	34.5897	30.5504	194
chr1	156233929	156234184	Host__bam_peak_420	105	.	5.11664	14.2126	10.5869	127
chr1	156338913	156339095	Host__bam_peak_421	135	.	6.00372	17.285	13.5685	74
chr1	156457676	156457912	Host__bam_peak_422	36	.	3.88799	6.9517	3.69146	89
chr1	156501069	156501379	Host__bam_peak_423	27	.	3.27476	5.89196	2.75055	98
chr1	156505552	156505805	Host__bam_peak_424	243	.	8.47285	28.2732	24.3291	107
chr1	156713041	156713542	Host__bam_peak_425a	90	.	4.92615	12.6652	9.09307	87
chr1	156713041	156713542	Host__bam_peak_425b	76	.	4.57428	11.1218	7.61067	363
chr1	156798444	156798845	Host__bam_peak_426	92	.	5.30256	12.8562	9.27531	143
chr1	159141507	159141745	Host__bam_peak_427	87	.	5.95013	12.291	8.73376	120
chr1	159960615	159960839	Host__bam_peak_428	141	.	7.03434	17.914	14.1823	100
chr1	160181236	160181442	Host__bam_peak_429	55	.	5.30646	8.93245	5.53053	88
chr1	160990836	160991102	Host__bam_peak_430	55	.	5.30646	8.93245	5.53053	121
chr1	161115152	161115463	Host__bam_peak_431	207	.	8.27591	24.6087	20.7303	180
chr1	161133794	161134195	Host__bam_peak_432	207	.	9.02284	24.6019	20.7235	211
chr1	161399158	161400622	Host__bam_peak_433a	946	.	11.6521	99.3303	94.6609	602
chr1	161399158	161400622	Host__bam_peak_433b	244	.	7.57133	28.4421	24.4946	977
chr1	161420804	161421146	Host__bam_peak_434	103	.	7.34453	13.9278	10.3121	129
chr1	161421678	161422343	Host__bam_peak_435	1640	.	16.5979	169.378	164.056	454
chr1	161427227	161427410	Host__bam_peak_436	34	.	3.88101	6.67745	3.45324	88
chr1	161427789	161428424	Host__bam_peak_437	1377	.	19.0632	142.788	137.741	348
chr1	161439907	161440931	Host__bam_peak_438a	240	.	7.42504	28.0131	24.0726	251
chr1	161439907	161440931	Host__bam_peak_438b	521	.	11.6016	56.4186	52.1216	814
chr1	161456352	161456558	Host__bam_peak_439	218	.	11.2101	25.7958	21.8949	106
chr1	161487115	161487333	Host__bam_peak_440	84	.	5.43488	12.0361	8.48475	108
chr1	161503189	161503407	Host__bam_peak_441	87	.	5.57896	12.3345	8.77426	121
chr1	161523695	161524646	Host__bam_peak_442a	1586	.	19.758	163.89	158.629	216
chr1	161523695	161524646	Host__bam_peak_442b	357	.	8.69533	39.8453	35.7354	705
chr1	161524855	161525342	Host__bam_peak_443	75	.	5.68526	11.0264	7.52048	248
chr1	161529540	161532345	Host__bam_peak_444a	36	.	4.63865	6.90679	3.65356	185
chr1	161529540	161532345	Host__bam_peak_444b	34	.	4.18914	6.71053	3.47747	260
chr1	161529540	161532345	Host__bam_peak_444c	1052	.	18.2532	109.992	105.232	809
chr1	161529540	161532345	Host__bam_peak_444d	1380	.	21.9657	143.053	138.003	1586
chr1	161529540	161532345	Host__bam_peak_444e	201	.	8.48972	24.0228	20.1532	2614
chr1	161539563	161540562	Host__bam_peak_445	1492	.	27.1919	154.399	149.241	708
chr1	161611688	161612961	Host__bam_peak_446a	547	.	14.0722	59.0948	54.7713	296
chr1	161611688	161612961	Host__bam_peak_446b	753	.	17.3353	79.8532	75.3475	1070
chr1	161621291	161621907	Host__bam_peak_447	361	.	7.50998	40.2247	36.1082	439
chr1	161705772	161706335	Host__bam_peak_448	324	.	9.7086	36.5283	32.4619	384
chr1	161727129	161727410	Host__bam_peak_449	56	.	3.86721	9.02354	5.61379	185
chr1	161738852	161739071	Host__bam_peak_450	42	.	3.69461	7.55704	4.24732	85
chr1	161749699	161749959	Host__bam_peak_451	39	.	3.22794	7.26698	3.98774	189
chr1	161764891	161765377	Host__bam_peak_452a	73	.	5.56057	10.7972	7.30039	138
chr1	161764891	161765377	Host__bam_peak_452b	57	.	4.5741	9.21653	5.7989	461
chr1	161766165	161766356	Host__bam_peak_453	34	.	2.95234	6.64618	3.427	58
chr1	162538919	162539735	Host__bam_peak_454	426	.	9.09552	46.849	42.6541	428
chr1	164588842	164589177	Host__bam_peak_455	83	.	4.48596	11.8439	8.30454	185
chr1	165773423	165773672	Host__bam_peak_456	122	.	5.62989	15.9286	12.251	133
chr1	165898855	165899151	Host__bam_peak_457	53	.	3.77601	8.78225	5.39217	246
chr1	167222391	167222690	Host__bam_peak_458	203	.	7.46816	24.191	20.3199	160
chr1	167714002	167716108	Host__bam_peak_459a	1316	.	23.2388	136.648	131.656	723
chr1	167714002	167716108	Host__bam_peak_459b	1579	.	20.9322	163.189	157.934	1559
chr1	167716369	167716616	Host__bam_peak_460	65	.	5.13797	10.0047	6.54432	112
chr1	167819684	167819899	Host__bam_peak_461	61	.	5.10011	9.58916	6.15507	110
chr1	167897047	167897461	Host__bam_peak_462	344	.	12.8771	38.5868	34.4935	226
chr1	168225655	168225864	Host__bam_peak_463	25	.	3.16681	5.64877	2.53165	91
chr1	169121025	169121363	Host__bam_peak_464	327	.	11.9896	36.7921	32.7224	179
chr1	170531074	170531426	Host__bam_peak_465	141	.	7.03434	17.914	14.1823	174
chr1	171141710	171142125	Host__bam_peak_466	226	.	7.42738	26.5427	22.6281	192
chr1	171422746	171422942	Host__bam_peak_467	43	.	3.55783	7.71111	4.39047	146
chr1	171434790	171434981	Host__bam_peak_468	62	.	4.0219	9.70508	6.26067	91
chr1	171438540	171438833	Host__bam_peak_469	62	.	4.0219	9.70508	6.26067	157
chr1	171441363	171441811	Host__bam_peak_470	249	.	8.09296	28.8811	24.9279	245
chr1	171644843	171645071	Host__bam_peak_471	70	.	4.60162	10.5474	7.06104	183
chr1	171718266	171718506	Host__bam_peak_472	79	.	5.33639	11.4645	7.93737	114
chr1	174035316	174035682	Host__bam_peak_473	77	.	5.09643	11.3194	7.79978	271
chr1	174041464	174041689	Host__bam_peak_474	41	.	4.42633	7.41174	4.12393	112
chr1	174465258	174465505	Host__bam_peak_475	87	.	6.66599	12.3549	8.79378	140
chr1	174799875	174800130	Host__bam_peak_476	69	.	4.69073	10.4283	6.94667	131
chr1	178684812	178685047	Host__bam_peak_477	78	.	4.79335	11.3238	7.80327	91
chr1	178725783	178726018	Host__bam_peak_478	32	.	3.65318	6.47461	3.26798	61
chr1	179002679	179002894	Host__bam_peak_479	74	.	5.44981	10.9572	7.45431	116
chr1	179037644	179037907	Host__bam_peak_480	87	.	5.21485	12.2929	8.73519	129
chr1	179037971	179038449	Host__bam_peak_481	489	.	13.7382	53.1669	48.9023	225
chr1	179140686	179140952	Host__bam_peak_482	97	.	5.86595	13.3145	9.71964	115
chr1	180098321	180098913	Host__bam_peak_483	168	.	4.91903	20.6194	16.8232	305
chr1	180615990	180616496	Host__bam_peak_484	183	.	5.31957	22.2154	18.3839	188
chr1	180720888	180721178	Host__bam_peak_485	82	.	6.57142	11.7908	8.25561	149
chr1	180785070	180785589	Host__bam_peak_486	908	.	25.5759	95.4455	90.8088	284
chr1	181086743	181087207	Host__bam_peak_487	400	.	12.6076	44.1954	40.031	250
chr1	182389884	182390158	Host__bam_peak_488	100	.	5.50651	13.6987	10.0919	111
chr1	182950313	182950561	Host__bam_peak_489	110	.	6.53977	14.6677	11.0303	96
chr1	183700005	183700273	Host__bam_peak_490	123	.	6.54921	15.9899	12.3097	135
chr1	183842578	183842869	Host__bam_peak_491	62	.	4.22242	9.64298	6.20533	84
chr1	184057209	184057858	Host__bam_peak_492	695	.	12.2104	74.0168	69.5594	281
chr1	184260528	184261028	Host__bam_peak_493	288	.	8.19849	32.8673	28.8537	256
chr1	184300295	184300695	Host__bam_peak_494	293	.	10.3972	33.3796	29.3573	236
chr1	184491394	184491842	Host__bam_peak_495	135	.	6.00372	17.285	13.5685	278
chr1	184886768	184887047	Host__bam_peak_496	233	.	9.21741	27.2467	23.3188	121
chr1	184970963	184971143	Host__bam_peak_497	49	.	3.71252	8.35867	4.9922	90
chr1	186680327	186680630	Host__bam_peak_498	30	.	3.45121	6.28246	3.08962	178
chr1	186974913	186975137	Host__bam_peak_499	53	.	4.48968	8.73313	5.34654	136
chr1	193059357	193059776	Host__bam_peak_500	31	.	2.99031	6.38224	3.18376	120
chr1	193059836	193060030	Host__bam_peak_501	56	.	3.76715	9.01722	5.6096	103
chr1	193115692	193115885	Host__bam_peak_502	62	.	4.48678	9.65442	6.214	98
chr1	193707286	193707513	Host__bam_peak_503	39	.	4.01708	7.20893	3.93138	93
chr1	194407416	194407805	Host__bam_peak_504	141	.	7.03434	17.914	14.1823	151
chr1	197782358	197782578	Host__bam_peak_505	43	.	3.55783	7.71111	4.39047	83
chr1	198847882	198848067	Host__bam_peak_506	26	.	3.54449	5.78173	2.65708	74
chr1	199272724	199273061	Host__bam_peak_507	78	.	5.66679	11.3691	7.84649	191
chr1	200207570	200207864	Host__bam_peak_508	230	.	8.36173	26.9287	23.0067	188
chr1	200890912	200891166	Host__bam_peak_509	56	.	3.86721	9.02354	5.61379	102
chr1	200968556	200968880	Host__bam_peak_510	211	.	8.73228	25.0857	21.1978	148
chr1	201503529	201503723	Host__bam_peak_511	42	.	3.69461	7.55704	4.24732	63
chr1	201562061	201562417	Host__bam_peak_512	204	.	6.80629	24.2892	20.4156	183
chr1	201732324	201732593	Host__bam_peak_513	109	.	5.71045	14.5568	10.9213	114
chr1	201761781	201762033	Host__bam_peak_514	141	.	7.01574	17.8746	14.1448	133
chr1	201954740	201955226	Host__bam_peak_515	146	.	5.9419	18.3586	14.616	125
chr1	202022219	202022511	Host__bam_peak_516	153	.	8.36611	19.0664	15.3035	147
chr1	202076979	202077340	Host__bam_peak_517	327	.	10.0492	36.8083	32.7382	172
chr1	202234515	202234695	Host__bam_peak_518	49	.	4.59714	8.32535	4.96283	83
chr1	202455869	202456114	Host__bam_peak_519	89	.	6.4955	12.4728	8.90886	125
chr1	202802908	202803129	Host__bam_peak_520	49	.	4.74107	8.27731	4.91664	101
chr1	203315587	203315946	Host__bam_peak_521	343	.	13.8832	38.4314	34.339	181
chr1	203558691	203558883	Host__bam_peak_522	58	.	3.75897	9.25291	5.83116	84
chr1	203559699	203560168	Host__bam_peak_523	367	.	8.34795	40.8368	36.7141	142
chr1	203563911	203564246	Host__bam_peak_524	204	.	9.44283	24.3232	20.4486	195
chr1	203570074	203570403	Host__bam_peak_525	104	.	4.69272	14.0489	10.4309	180
chr1	203607555	203607822	Host__bam_peak_526	82	.	5.15743	11.8063	8.26953	134
chr1	203756367	203756718	Host__bam_peak_527	149	.	7.62974	18.6602	14.9085	203
chr1	203806937	203807287	Host__bam_peak_528	110	.	6.53977	14.6677	11.0303	210
chr1	203925890	203926216	Host__bam_peak_529	97	.	5.71763	13.3967	9.79826	117
chr1	203926597	203927045	Host__bam_peak_530	128	.	7.78814	16.5368	12.8416	294
chr1	204214212	204214406	Host__bam_peak_531	23	.	3.26311	5.44162	2.35221	87
chr1	204294386	204294864	Host__bam_peak_532	446	.	9.34472	48.9011	44.6818	251
chr1	204505993	204508434	Host__bam_peak_533a	1626	.	20.0986	167.95	162.642	561
chr1	204505993	204508434	Host__bam_peak_533b	1648	.	19.1922	170.228	164.898	1098
chr1	204505993	204508434	Host__bam_peak_533c	94	.	4.68226	13.0292	9.44323	1494
chr1	204505993	204508434	Host__bam_peak_533d	133	.	7.08593	17.0951	13.3844	1913
chr1	204505993	204508434	Host__bam_peak_533e	313	.	12.2682	35.3638	31.3127	2249
chr1	204807128	204807342	Host__bam_peak_534	48	.	4.07889	8.16436	4.81383	146
chr1	205122218	205122474	Host__bam_peak_535	46	.	2.83244	8.02525	4.68637	111
chr1	205172761	205173383	Host__bam_peak_536a	56	.	3.86721	9.02354	5.61379	184
chr1	205172761	205173383	Host__bam_peak_536b	109	.	5.71045	14.5568	10.9213	419
chr1	205176006	205176568	Host__bam_peak_537	1067	.	13.6961	111.496	106.724	249
chr1	205734469	205734899	Host__bam_peak_538	186	.	8.78353	22.4846	18.647	277
chr1	205761543	205761736	Host__bam_peak_539	65	.	5.31159	9.97859	6.51876	79
chr1	205916769	205917006	Host__bam_peak_540	110	.	6.32769	14.6713	11.0332	105
chr1	206575074	206575319	Host__bam_peak_541	42	.	3.69461	7.55704	4.24732	85
chr1	206612312	206612492	Host__bam_peak_542	47	.	3.3641	8.10343	4.7598	120
chr1	206612723	206612919	Host__bam_peak_543	53	.	3.48869	8.70869	5.32448	89
chr1	206638257	206638702	Host__bam_peak_544	396	.	12.7534	43.8319	39.6712	258
chr1	207204906	207205096	Host__bam_peak_545	38	.	4.59894	7.12573	3.85543	98
chr1	207937823	207938245	Host__bam_peak_546	175	.	8.50019	21.3951	17.5807	228
chr1	209827734	209827942	Host__bam_peak_547	38	.	3.40314	7.08157	3.81424	89
chr1	210218132	210218786	Host__bam_peak_548	964	.	26.0325	101.176	96.4898	232
chr1	210329296	210329553	Host__bam_peak_549	97	.	4.5547	13.3103	9.71609	99
chr1	211259522	211259899	Host__bam_peak_550	65	.	4.36634	9.99101	6.53078	140
chr1	211597340	211597538	Host__bam_peak_551	62	.	4.48678	9.65442	6.214	160
chr1	211597596	211597802	Host__bam_peak_552	23	.	3.26311	5.44162	2.35221	91
chr1	211636738	211637053	Host__bam_peak_553	106	.	5.27802	14.2688	10.6398	87
chr1	211676256	211676486	Host__bam_peak_554	34	.	4.31978	6.66054	3.44111	84
chr1	212484593	212485108	Host__bam_peak_555a	36	.	3.51868	6.90003	3.64983	99
chr1	212484593	212485108	Host__bam_peak_555b	55	.	4.6087	8.9723	5.56696	375
chr1	212791775	212792025	Host__bam_peak_556	76	.	4.14063	11.1725	7.65895	89
chr1	212857331	212857946	Host__bam_peak_557	328	.	8.81724	36.8972	32.8249	300
chr1	212925427	212925658	Host__bam_peak_558	41	.	4.15505	7.4801	4.17959	129
chr1	214394353	214394886	Host__bam_peak_559	338	.	7.97416	37.9161	33.8299	324
chr1	215128530	215128710	Host__bam_peak_560	41	.	3.87495	7.44995	4.15103	85
chr1	215749536	215749740	Host__bam_peak_561	52	.	4.29786	8.63651	5.25401	92
chr1	216464737	216465008	Host__bam_peak_562	43	.	4.24247	7.65002	4.33483	88
chr1	218345985	218346233	Host__bam_peak_563	53	.	4.50464	8.76334	5.37639	137
chr1	219204671	219204855	Host__bam_peak_564	36	.	3.88799	6.9517	3.69146	89
chr1	219798759	219799030	Host__bam_peak_565	55	.	4.28284	8.89949	5.50269	146
chr1	220094766	220095069	Host__bam_peak_566	96	.	6.67699	13.2091	9.62092	145
chr1	220271951	220272444	Host__bam_peak_567a	97	.	4.78379	13.3113	9.7169	152
chr1	220271951	220272444	Host__bam_peak_567b	138	.	5.39597	17.5842	13.8608	329
chr1	220957256	220957489	Host__bam_peak_568	87	.	5.21485	12.2929	8.73519	137
chr1	221574518	221574823	Host__bam_peak_569	76	.	4.33128	11.1158	7.60668	177
chr1	221602810	221603107	Host__bam_peak_570	244	.	8.76095	28.4333	24.4861	173
chr1	221697757	221698040	Host__bam_peak_571	54	.	4.72395	8.88024	5.48656	134
chr1	221742290	221742510	Host__bam_peak_572	30	.	3.45121	6.28246	3.08962	139
chr1	221829667	221829881	Host__bam_peak_573	25	.	2.60419	5.69766	2.57957	150
chr1	222008415	222008628	Host__bam_peak_574	52	.	4.92566	8.60632	5.22506	82
chr1	222464793	222465673	Host__bam_peak_575	1593	.	24.2861	164.63	159.36	233
chr1	222643634	222644145	Host__bam_peak_576	199	.	6.64578	23.817	19.9539	177
chr1	222852165	222852562	Host__bam_peak_577	182	.	9.43632	22.08	18.2512	259
chr1	222880670	222881154	Host__bam_peak_578	1163	.	29.5088	121.179	116.326	223
chr1	223993227	223993465	Host__bam_peak_579	32	.	4.18305	6.42996	3.22894	110
chr1	224264356	224264547	Host__bam_peak_580	92	.	6.43547	12.7793	9.20313	81
chr1	224377720	224378074	Host__bam_peak_581	55	.	4.6087	8.9723	5.56696	200
chr1	224529008	224529188	Host__bam_peak_582	69	.	4.69073	10.4283	6.94667	146
chr1	225428398	225428683	Host__bam_peak_583	36	.	3.51868	6.90003	3.64983	180
chr1	225761411	225761673	Host__bam_peak_584	92	.	6.24868	12.8507	9.27215	136
chr1	225882421	225882693	Host__bam_peak_585	33	.	3.37944	6.57188	3.35739	54
chr1	225883431	225883634	Host__bam_peak_586	68	.	4.96228	10.3448	6.87292	72
chr1	226443362	226443705	Host__bam_peak_587	208	.	9.97497	24.7623	20.881	178
chr1	226904017	226904211	Host__bam_peak_588	82	.	5.90177	11.8078	8.27019	89
chr1	226953034	226953478	Host__bam_peak_589	522	.	17.0558	56.5408	52.2429	235
chr1	227312558	227312777	Host__bam_peak_590	63	.	5.22493	9.81975	6.36633	96
chr1	227331060	227331243	Host__bam_peak_591	42	.	4.48836	7.52186	4.21629	87
chr1	228103407	228103894	Host__bam_peak_592	345	.	11.643	38.6845	34.5894	185
chr1	228458580	228459270	Host__bam_peak_593a	77	.	4.89467	11.2204	7.70299	145
chr1	228458580	228459270	Host__bam_peak_593b	67	.	4.32703	10.1978	6.72948	589
chr1	228484845	228485361	Host__bam_peak_594	210	.	7.38923	24.9662	21.0804	367
chr1	228486091	228486524	Host__bam_peak_595	230	.	9.91689	26.9759	23.0532	207
chr1	228555699	228555968	Host__bam_peak_596	194	.	10.437	23.2856	19.4318	141
chr1	228646701	228647007	Host__bam_peak_597	41	.	3.87495	7.44995	4.15103	121
chr1	228964046	228964283	Host__bam_peak_598	67	.	4.72764	10.1834	6.71556	128
chr1	229343590	229343866	Host__bam_peak_599	141	.	7.03434	17.914	14.1823	136
chr1	230084706	230084894	Host__bam_peak_600	51	.	3.23346	8.56094	5.18187	90
chr1	231827089	231827420	Host__bam_peak_601	93	.	5.67118	12.9095	9.32701	218
chr1	231844853	231845044	Host__bam_peak_602	41	.	4.12358	7.41857	4.12608	150
chr1	232844698	232845096	Host__bam_peak_603	64	.	5.47015	9.90775	6.45103	122
chr1	233112980	233113234	Host__bam_peak_604	51	.	3.58855	8.52067	5.14462	106
chr1	233244341	233244668	Host__bam_peak_605	218	.	9.86058	25.702	21.8034	142
chr1	234587247	234587598	Host__bam_peak_606	27	.	3.88992	5.92842	2.78305	86
chr1	234866014	234866476	Host__bam_peak_607	183	.	6.86142	22.136	18.305	221
chr1	234934782	234935056	Host__bam_peak_608	98	.	5.10209	13.4597	9.85842	148
chr1	235048462	235048679	Host__bam_peak_609	39	.	4.01708	7.20893	3.93138	112
chr1	235127754	235128177	Host__bam_peak_610	161	.	7.51947	19.8966	16.1168	251
chr1	235598232	235598642	Host__bam_peak_611	250	.	8.76962	29.0045	25.0479	188
chr1	236490136	236490344	Host__bam_peak_612	35	.	3.671	6.75727	3.51735	89
chr1	240701356	240701592	Host__bam_peak_613	162	.	6.40401	20.0247	16.2395	114
chr1	240780057	240780323	Host__bam_peak_614	92	.	6.95798	12.8477	9.26924	148
chr1	241641809	241642360	Host__bam_peak_615	831	.	20.6179	87.7556	83.1851	257
chr1	241837996	241838208	Host__bam_peak_616	47	.	4.05308	8.10794	4.76314	146
chr1	244791205	244791403	Host__bam_peak_617	66	.	5.38604	10.1143	6.64902	87
chr1	244833799	244834773	Host__bam_peak_618	575	.	9.8047	61.9424	57.5934	369
chr1	244964489	244965056	Host__bam_peak_619	385	.	9.77964	42.6724	38.5259	361
chr1	245953522	245953833	Host__bam_peak_620	101	.	6.49195	13.7208	10.1127	174
chr1	246005012	246005333	Host__bam_peak_621	106	.	4.88075	14.2636	10.6363	168
chr1	246609252	246609444	Host__bam_peak_622	21	.	3.15269	5.21149	2.15656	67
chr1	246723733	246723970	Host__bam_peak_623	35	.	3.46163	6.76629	3.52441	211
chr1	246769347	246769989	Host__bam_peak_624	384	.	10.3801	42.5748	38.4291	283
chr1	246782147	246782359	Host__bam_peak_625	93	.	6.28371	12.9156	9.33183	160
chr1	247357036	247357216	Host__bam_peak_626	39	.	3.63862	7.17805	3.90415	96
chr1	247372941	247373224	Host__bam_peak_627	84	.	5.09862	12.0299	8.47938	87
chr1	248839282	248839503	Host__bam_peak_628	79	.	5.51128	11.4459	7.92102	92
chr1	248872432	248874619	Host__bam_peak_629a	944	.	20.1905	99.0962	94.4282	441
chr1	248872432	248874619	Host__bam_peak_629b	1172	.	13.9031	122.066	117.206	1466
chr1	248872432	248874619	Host__bam_peak_629c	1559	.	19.5308	161.196	155.967	1826
chr1	248906236	248906439	Host__bam_peak_630	36	.	2.92055	6.91554	3.66184	125
chr10	76583	76763	Host__bam_peak_631	66	.	5.38604	10.1143	6.64902	86
chr10	404254	404587	Host__bam_peak_632	357	.	10.2687	39.8101	35.7011	188
chr10	454970	455295	Host__bam_peak_633	314	.	9.99329	35.4639	31.4114	152
chr10	784803	785054	Host__bam_peak_634	35	.	3.671	6.75727	3.51735	45
chr10	3043403	3043751	Host__bam_peak_635	104	.	4.48546	14.0497	10.431	229
chr10	3197519	3197715	Host__bam_peak_636	49	.	3.71252	8.35867	4.9922	103
chr10	3400733	3400926	Host__bam_peak_637	39	.	4.01708	7.20893	3.93138	111
chr10	4826698	4826901	Host__bam_peak_638	41	.	4.15505	7.4801	4.17959	102
chr10	5853618	5853888	Host__bam_peak_639	75	.	5.68526	11.0264	7.52048	136
chr10	6086497	6086747	Host__bam_peak_640	83	.	4.48596	11.8439	8.30454	117
chr10	6088661	6089201	Host__bam_peak_641	1415	.	13.4537	146.684	141.597	239
chr10	6141332	6141586	Host__bam_peak_642	34	.	3.31246	6.63057	3.41242	91
chr10	6157069	6158036	Host__bam_peak_643a	503	.	10.6276	54.5806	50.3025	458
chr10	6157069	6158036	Host__bam_peak_643b	25	.	3.16681	5.64877	2.53165	874
chr10	6241855	6242248	Host__bam_peak_644	201	.	7.21329	24.0123	20.144	171
chr10	6398822	6399175	Host__bam_peak_645	121	.	5.44674	15.8329	12.1585	191
chr10	7199070	7199287	Host__bam_peak_646	55	.	4.6087	8.9723	5.56696	120
chr10	7948099	7948469	Host__bam_peak_647	147	.	6.8691	18.4745	14.7287	215
chr10	7986916	7987367	Host__bam_peak_648	383	.	14.1613	42.5105	38.3663	206
chr10	11770277	11770644	Host__bam_peak_649	347	.	11.7319	38.8807	34.7823	207
chr10	12069549	12069747	Host__bam_peak_650	68	.	4.39835	10.374	6.89849	86
chr10	12194783	12195277	Host__bam_peak_651	104	.	4.69272	14.0489	10.4309	124
chr10	13087840	13088086	Host__bam_peak_652	29	.	4.0021	6.12159	2.94715	50
chr10	13302558	13302762	Host__bam_peak_653	32	.	3.78078	6.48253	3.27397	140
chr10	13348367	13348561	Host__bam_peak_654	97	.	4.5547	13.3103	9.71609	106
chr10	13396231	13396559	Host__bam_peak_655	135	.	8.50419	17.2966	13.5787	195
chr10	13777741	13778237	Host__bam_peak_656	1025	.	21.2787	107.263	102.526	294
chr10	13872831	13873068	Host__bam_peak_657	66	.	5.17732	10.0796	6.61624	113
chr10	13924659	13924910	Host__bam_peak_658	139	.	6.16123	17.6811	13.9544	115
chr10	14185510	14185713	Host__bam_peak_659	67	.	4.72764	10.1834	6.71556	115
chr10	14498798	14499113	Host__bam_peak_660	276	.	9.38673	31.6288	27.6342	155
chr10	14588741	14589223	Host__bam_peak_661	419	.	10.9985	46.1713	41.9824	260
chr10	15036100	15036776	Host__bam_peak_662	452	.	14.7145	49.4709	45.245	203
chr10	15046559	15046765	Host__bam_peak_663	58	.	5.08681	9.22524	5.80447	99
chr10	15227382	15227799	Host__bam_peak_664	260	.	8.97356	30.0575	26.0847	214
chr10	15414294	15414573	Host__bam_peak_665	105	.	6.06409	14.1285	10.5051	144
chr10	16828401	16828679	Host__bam_peak_666	162	.	6.40401	20.0247	16.2395	130
chr10	17026297	17026553	Host__bam_peak_667	55	.	4.43168	8.91958	5.52084	95
chr10	17649680	17650009	Host__bam_peak_668	265	.	9.9451	30.5717	26.5908	167
chr10	18390214	18390718	Host__bam_peak_669	494	.	14.9334	53.6745	49.4052	248
chr10	18429529	18429718	Host__bam_peak_670	47	.	4.8266	8.11374	4.76828	87
chr10	18918308	18918517	Host__bam_peak_671	31	.	3.96675	6.31766	3.12248	167
chr10	21276641	21276869	Host__bam_peak_672	110	.	6.14377	14.7081	11.0685	106
chr10	21317436	21317663	Host__bam_peak_673	45	.	4.53343	7.90175	4.56693	93
chr10	21317760	21318101	Host__bam_peak_674	192	.	7.03736	23.0689	19.2191	222
chr10	21319661	21319901	Host__bam_peak_675	167	.	8.34983	20.5792	16.7839	120
chr10	21330038	21330427	Host__bam_peak_676	309	.	12.0986	35.031	30.9851	234
chr10	21333924	21334231	Host__bam_peak_677	60	.	4.72598	9.52856	6.09583	188
chr10	21334872	21335267	Host__bam_peak_678	145	.	7.71158	18.3326	14.5903	146
chr10	21336955	21337135	Host__bam_peak_679	32	.	3.54677	6.49043	3.28032	99
chr10	21350532	21351017	Host__bam_peak_680	286	.	10.063	32.6259	28.616	287
chr10	21366212	21366509	Host__bam_peak_681	100	.	5.50651	13.6987	10.0919	169
chr10	21419217	21419502	Host__bam_peak_682	137	.	8.34397	17.5156	13.7949	127
chr10	21517280	21517480	Host__bam_peak_683	34	.	3.64777	6.70767	3.47738	108
chr10	22229186	22230575	Host__bam_peak_684a	1117	.	16.5713	116.589	111.774	375
chr10	22229186	22230575	Host__bam_peak_684b	82	.	6.11369	11.7997	8.26406	1076
chr10	22315991	22316191	Host__bam_peak_685	31	.	3.37052	6.32748	3.13159	130
chr10	22761612	22761831	Host__bam_peak_686	74	.	5.44981	10.9572	7.45431	108
chr10	22822610	22822829	Host__bam_peak_687	48	.	4.21009	8.15997	4.81287	131
chr10	22997106	22997486	Host__bam_peak_688	690	.	23.8286	73.4948	69.0424	192
chr10	23351821	23352166	Host__bam_peak_689	22	.	2.74112	5.31952	2.2464	278
chr10	23384623	23384971	Host__bam_peak_690	184	.	8.97673	22.3193	18.4853	180
chr10	24446872	24447122	Host__bam_peak_691	66	.	3.63365	10.1357	6.66958	146
chr10	24448481	24448789	Host__bam_peak_692	84	.	5.09862	12.0299	8.47938	118
chr10	24957601	24957871	Host__bam_peak_693	97	.	5.71763	13.3967	9.79826	149
chr10	26816962	26817473	Host__bam_peak_694	229	.	7.7411	26.9043	22.9835	307
chr10	27224028	27224300	Host__bam_peak_695	69	.	4.69073	10.4283	6.94667	127
chr10	27239884	27240171	Host__bam_peak_696	55	.	4.6087	8.9723	5.56696	112
chr10	27240382	27240627	Host__bam_peak_697	64	.	4.58907	9.88073	6.42507	100
chr10	28331517	28332123	Host__bam_peak_698	713	.	16.7235	75.8539	71.3812	286
chr10	28531812	28532538	Host__bam_peak_699a	102	.	5.76118	13.8836	10.2712	230
chr10	28531812	28532538	Host__bam_peak_699b	41	.	3.87495	7.44995	4.15103	616
chr10	28562894	28563253	Host__bam_peak_700	135	.	6.32228	17.2196	13.5037	198
chr10	28664554	28664926	Host__bam_peak_701	386	.	12.2875	42.791	38.6432	157
chr10	28720197	28720377	Host__bam_peak_702	36	.	3.88799	6.9517	3.69146	92
chr10	28734437	28735072	Host__bam_peak_703	383	.	11.6042	42.534	38.3893	306
chr10	28735238	28735784	Host__bam_peak_704	621	.	13.8465	66.5662	62.178	207
chr10	28906833	28907158	Host__bam_peak_705	203	.	7.09681	24.1754	20.3045	151
chr10	29140667	29141214	Host__bam_peak_706	1110	.	22.4946	115.906	111.099	316
chr10	29714475	29715079	Host__bam_peak_707	916	.	19.7826	96.2919	91.6471	286
chr10	29784507	29784719	Host__bam_peak_708	31	.	2.81624	6.39599	3.1963	99
chr10	29858428	29858701	Host__bam_peak_709	41	.	3.98851	7.42216	4.12835	105
chr10	29949762	29950146	Host__bam_peak_710	34	.	3.54737	6.72894	3.49471	92
chr10	30111785	30111986	Host__bam_peak_711	27	.	3.09377	5.87958	2.74005	118
chr10	30349309	30349670	Host__bam_peak_712	65	.	4.36634	9.99101	6.53078	133
chr10	30445887	30446189	Host__bam_peak_713	36	.	3.51868	6.90003	3.64983	181
chr10	30446866	30447219	Host__bam_peak_714	98	.	5.58721	13.4992	9.89686	187
chr10	30736596	30736934	Host__bam_peak_715	141	.	5.26013	17.9107	14.1805	178
chr10	31036040	31036494	Host__bam_peak_716	259	.	8.2689	29.8836	25.9147	265
chr10	31260984	31261192	Host__bam_peak_717	22	.	2.74112	5.31952	2.2464	205
chr10	31758724	31758984	Host__bam_peak_718	243	.	9.45997	28.3442	24.3983	120
chr10	31768821	31769197	Host__bam_peak_719	361	.	13.7237	40.2411	36.1245	190
chr10	32982581	32982798	Host__bam_peak_720	79	.	4.25997	11.5183	7.98978	94
chr10	33006447	33006642	Host__bam_peak_721	69	.	4.4349	10.4637	6.98149	93
chr10	33410307	33410503	Host__bam_peak_722	29	.	3.46706	6.08741	2.9157	108
chr10	33600510	33600701	Host__bam_peak_723	91	.	6.65535	12.7507	9.17755	90
chr10	33653878	33654064	Host__bam_peak_724	72	.	5.95479	10.7485	7.25401	99
chr10	34319093	34319830	Host__bam_peak_725a	763	.	18.051	80.8206	76.3089	225
chr10	34319093	34319830	Host__bam_peak_725b	118	.	4.73466	15.5093	11.8449	584
chr10	34992156	34992483	Host__bam_peak_726	41	.	3.87495	7.44995	4.15103	108
chr10	35117285	35117596	Host__bam_peak_727	146	.	8.0042	18.3962	14.6531	163
chr10	35120636	35120887	Host__bam_peak_728	109	.	5.71045	14.5568	10.9213	111
chr10	35262486	35262733	Host__bam_peak_729	36	.	3.51868	6.90003	3.64983	113
chr10	35335772	35336324	Host__bam_peak_730	184	.	7.50939	22.3239	18.4894	256
chr10	35563387	35563571	Host__bam_peak_731	49	.	3.71252	8.35867	4.9922	93
chr10	35598147	35598379	Host__bam_peak_732	34	.	4.18914	6.71053	3.47747	224
chr10	36578447	36578871	Host__bam_peak_733	220	.	8.38082	25.9092	22.0055	202
chr10	43165513	43165826	Host__bam_peak_734	24	.	3.68342	5.56846	2.46629	124
chr10	43171443	43171760	Host__bam_peak_735	58	.	5.08681	9.22524	5.80447	225
chr10	44195574	44196099	Host__bam_peak_736	380	.	11.217	42.2388	38.0975	190
chr10	45814845	45815192	Host__bam_peak_737	143	.	6.52623	18.1351	14.3958	77
chr10	46516485	46516737	Host__bam_peak_738	31	.	2.34754	6.33326	3.13736	152
chr10	49387311	49387612	Host__bam_peak_739	205	.	8.19861	24.4325	20.5567	139
chr10	49550452	49550670	Host__bam_peak_740	124	.	6.82348	16.1108	12.4284	90
chr10	50534922	50535211	Host__bam_peak_741	117	.	5.91439	15.43	11.7672	108
chr10	50766714	50766996	Host__bam_peak_742	135	.	8.50419	17.2966	13.5787	135
chr10	50809571	50809803	Host__bam_peak_743	29	.	3.46706	6.08741	2.9157	120
chr10	51725842	51726033	Host__bam_peak_744	49	.	4.96119	8.34564	4.98177	162
chr10	52318257	52318442	Host__bam_peak_745	62	.	4.48678	9.65442	6.214	134
chr10	52436440	52436984	Host__bam_peak_746	675	.	15.5305	71.9578	67.5189	243
chr10	58286885	58287346	Host__bam_peak_747	210	.	7.95384	24.8945	21.01	296
chr10	59098407	59098688	Host__bam_peak_748	41	.	4.12358	7.41857	4.12608	159
chr10	60473741	60474055	Host__bam_peak_749	113	.	7.73109	15.03	11.3798	139
chr10	61799028	61799233	Host__bam_peak_750	36	.	4.15093	6.91637	3.66257	135
chr10	61981301	61981615	Host__bam_peak_751	120	.	7.08212	15.7103	12.038	177
chr10	62028599	62028829	Host__bam_peak_752	95	.	5.78646	13.15	9.56237	105
chr10	62045498	62045822	Host__bam_peak_753	202	.	7.62137	24.0812	20.2115	179
chr10	62087999	62088254	Host__bam_peak_754	67	.	5.08022	10.2391	6.76961	160
chr10	62136694	62137186	Host__bam_peak_755	243	.	8.47285	28.2732	24.3291	191
chr10	62243342	62243565	Host__bam_peak_756	29	.	3.28855	6.13832	2.96003	117
chr10	62250720	62251135	Host__bam_peak_757	151	.	7.2769	18.8982	15.1425	241
chr10	62960520	62960845	Host__bam_peak_758	113	.	7.73109	15.03	11.3798	193
chr10	63236730	63237070	Host__bam_peak_759	56	.	3.86721	9.02354	5.61379	160
chr10	63345990	63346281	Host__bam_peak_760	132	.	6.79178	16.9444	13.2384	163
chr10	63377398	63377599	Host__bam_peak_761	96	.	6.23347	13.2328	9.64181	90
chr10	63553683	63553935	Host__bam_peak_762	110	.	6.32769	14.6713	11.0332	131
chr10	67763973	67765257	Host__bam_peak_763a	1493	.	18.9631	154.506	149.344	558
chr10	67763973	67765257	Host__bam_peak_763b	324	.	12.1836	36.5247	32.4586	1114
chr10	67765337	67765591	Host__bam_peak_764	41	.	4.81433	7.48026	4.17964	90
chr10	67840052	67840544	Host__bam_peak_765	231	.	11.5966	27.0731	23.1477	253
chr10	67855400	67855834	Host__bam_peak_766	591	.	11.7318	63.5075	59.1452	214
chr10	68331526	68331713	Host__bam_peak_767	36	.	3.11491	6.93964	3.68248	169
chr10	68406972	68407506	Host__bam_peak_768	111	.	4.61006	14.7738	11.1323	237
chr10	68527572	68528156	Host__bam_peak_769	557	.	14.1858	60.12	55.7877	247
chr10	68549682	68549898	Host__bam_peak_770	34	.	4.18914	6.71053	3.47747	88
chr10	68586524	68586725	Host__bam_peak_771	28	.	4.2521	6.02328	2.86231	96
chr10	68637161	68637357	Host__bam_peak_772	55	.	5.33298	8.97708	5.57167	96
chr10	68915982	68916181	Host__bam_peak_773	43	.	4.71816	7.62026	4.30775	99
chr10	68956585	68957057	Host__bam_peak_774	134	.	6.28227	17.1254	13.4132	190
chr10	69048276	69048556	Host__bam_peak_775	121	.	7.40079	15.8401	12.1655	161
chr10	69061177	69061648	Host__bam_peak_776	165	.	6.50956	20.3034	16.5132	205
chr10	69219481	69219713	Host__bam_peak_777	125	.	6.07962	16.227	12.5403	130
chr10	69256384	69256593	Host__bam_peak_778	51	.	5.05517	8.50645	5.13206	107
chr10	69382952	69383294	Host__bam_peak_779	156	.	6.88361	19.425	15.6558	188
chr10	69408201	69408782	Host__bam_peak_780	531	.	15.2815	57.4768	53.1709	310
chr10	69719278	69719487	Host__bam_peak_781	58	.	4.90483	9.22387	5.80447	106
chr10	69863762	69864106	Host__bam_peak_782	111	.	4.83074	14.8	11.1571	167
chr10	70171041	70171277	Host__bam_peak_783	76	.	4.57428	11.1218	7.61067	135
chr10	70378235	70378541	Host__bam_peak_784	192	.	7.03736	23.0689	19.2191	149
chr10	70382975	70383353	Host__bam_peak_785	135	.	6.32228	17.2196	13.5037	119
chr10	70662625	70662891	Host__bam_peak_786	47	.	3.92078	8.08443	4.7426	106
chr10	71189593	71190024	Host__bam_peak_787	256	.	11.2621	29.5696	25.6048	170
chr10	71364806	71365318	Host__bam_peak_788	779	.	22.7812	82.4456	77.9193	209
chr10	71759334	71759731	Host__bam_peak_789	222	.	8.97485	26.1605	22.2506	223
chr10	71864712	71865107	Host__bam_peak_790	141	.	7.03434	17.914	14.1823	286
chr10	71866961	71867238	Host__bam_peak_791	101	.	6.75724	13.7799	10.1696	141
chr10	72216030	72216240	Host__bam_peak_792	69	.	4.17659	10.4027	6.92414	122
chr10	72222949	72223434	Host__bam_peak_793	157	.	7.59323	19.5633	15.7899	280
chr10	72308508	72308688	Host__bam_peak_794	59	.	3.61329	9.32883	5.90441	131
chr10	72665711	72666163	Host__bam_peak_795	481	.	14.6802	52.3732	48.1173	209
chr10	72730403	72730625	Host__bam_peak_796	91	.	6.19686	12.7543	9.18034	108
chr10	73481150	73481404	Host__bam_peak_797	59	.	5.34159	9.33304	5.9084	127
chr10	73559721	73560044	Host__bam_peak_798	160	.	8.76229	19.7868	16.0106	140
chr10	73781055	73781361	Host__bam_peak_799	66	.	5.17732	10.0796	6.61624	174
chr10	73785327	73785512	Host__bam_peak_800	41	.	3.87495	7.44995	4.15103	143
chr10	73906389	73906676	Host__bam_peak_801	98	.	4.2014	13.4089	9.80998	164
chr10	73959434	73959701	Host__bam_peak_802	43	.	3.96329	7.63969	4.32474	103
chr10	73965223	73965521	Host__bam_peak_803	20	.	2.99088	5.05659	2.03118	118
chr10	73966138	73966955	Host__bam_peak_804a	44	.	3.41375	7.79374	4.46901	141
chr10	73966138	73966955	Host__bam_peak_804b	558	.	10.1061	60.1397	55.8067	540
chr10	74029241	74029456	Host__bam_peak_805	157	.	6.53464	19.4819	15.7103	125
chr10	74940367	74940654	Host__bam_peak_806	205	.	8.92302	24.3965	20.5213	157
chr10	75110881	75111213	Host__bam_peak_807	112	.	5.84063	14.8566	11.2124	239
chr10	75186824	75187086	Host__bam_peak_808	61	.	5.10011	9.58916	6.15507	139
chr10	75194813	75195320	Host__bam_peak_809a	47	.	4.46151	8.06964	4.72917	200
chr10	75194813	75195320	Host__bam_peak_809b	55	.	4.6087	8.9723	5.56696	329
chr10	75266841	75267062	Host__bam_peak_810	78	.	4.79335	11.3238	7.80327	108
chr10	75350626	75350937	Host__bam_peak_811	119	.	6.38007	15.6321	11.9638	197
chr10	76103659	76104034	Host__bam_peak_812	114	.	5.45395	15.0919	11.4375	171
chr10	76337473	76337713	Host__bam_peak_813	37	.	3.54792	6.96819	3.70713	151
chr10	77294542	77294824	Host__bam_peak_814	164	.	7.90239	20.1996	16.4111	131
chr10	78047152	78047379	Host__bam_peak_815	41	.	3.63471	7.41483	4.12608	92
chr10	78278218	78278462	Host__bam_peak_816	59	.	4.80904	9.36882	5.943	96
chr10	79904280	79904713	Host__bam_peak_817	174	.	6.68549	21.2141	17.4032	182
chr10	80058726	80059051	Host__bam_peak_818	174	.	6.68549	21.2141	17.4032	158
chr10	80168516	80168873	Host__bam_peak_819	92	.	5.84225	12.8704	9.28899	249
chr10	80207382	80207563	Host__bam_peak_820	56	.	4.21815	9.0477	5.63633	89
chr10	80483841	80484369	Host__bam_peak_821	493	.	18.042	53.6229	49.3543	227
chr10	84138605	84138843	Host__bam_peak_822	143	.	6.52623	18.1351	14.3958	123
chr10	84270089	84270334	Host__bam_peak_823	73	.	5.79192	10.8422	7.34321	85
chr10	87769571	87769864	Host__bam_peak_824	153	.	7.61081	19.1104	15.3468	126
chr10	88038234	88038414	Host__bam_peak_825	35	.	3.671	6.75727	3.51735	82
chr10	89529447	89529967	Host__bam_peak_826	620	.	15.199	66.4634	62.0755	334
chr10	91891146	91891636	Host__bam_peak_827	240	.	8.56567	27.9615	24.0226	271
chr10	92101448	92101902	Host__bam_peak_828	175	.	6.90805	21.3313	17.5183	196
chr10	92530315	92530601	Host__bam_peak_829	71	.	5.09383	10.6136	7.12214	156
chr10	92595116	92595459	Host__bam_peak_830a	50	.	4.49203	8.43157	5.06022	103
chr10	92595116	92595459	Host__bam_peak_830b	23	.	3.4938	5.45675	2.36525	240
chr10	92695723	92696143	Host__bam_peak_831a	48	.	3.87055	8.23374	4.87576	97
chr10	92695723	92696143	Host__bam_peak_831b	62	.	4.48678	9.65442	6.214	318
chr10	92803997	92804177	Host__bam_peak_832	44	.	4.83259	7.81315	4.48824	80
chr10	93283024	93283293	Host__bam_peak_833	66	.	5.38604	10.1143	6.64902	126
chr10	93458957	93459190	Host__bam_peak_834	47	.	3.3641	8.10343	4.7598	113
chr10	93465922	93466102	Host__bam_peak_835	20	.	2.99088	5.05659	2.03118	52
chr10	93480506	93480773	Host__bam_peak_836	63	.	4.40988	9.7885	6.33647	171
chr10	94172416	94172940	Host__bam_peak_837	288	.	11.3336	32.8623	28.8495	209
chr10	94380982	94381465	Host__bam_peak_838	281	.	9.38145	32.1923	28.188	263
chr10	94544652	94545069	Host__bam_peak_839	423	.	11.3889	46.5809	42.3883	222
chr10	95221173	95221644	Host__bam_peak_840	438	.	14.7337	48.0276	43.8188	212
chr10	95307410	95308045	Host__bam_peak_841	281	.	9.38145	32.1923	28.188	380
chr10	95308857	95309144	Host__bam_peak_842	59	.	3.61329	9.32883	5.90441	87
chr10	96129743	96130236	Host__bam_peak_843	86	.	6.10426	12.1802	8.62577	239
chr10	96814489	96814808	Host__bam_peak_844	118	.	5.32328	15.4991	11.8354	143
chr10	97021674	97021958	Host__bam_peak_845	131	.	7.4389	16.8486	13.1461	154
chr10	97023578	97023775	Host__bam_peak_846	35	.	3.671	6.75727	3.51735	110
chr10	97024991	97025275	Host__bam_peak_847	43	.	3.72531	7.6295	4.31557	159
chr10	97240308	97240488	Host__bam_peak_848	72	.	6.18487	10.7585	7.26228	100
chr10	97334997	97335581	Host__bam_peak_849a	308	.	8.50786	34.8667	30.8243	181
chr10	97334997	97335581	Host__bam_peak_849b	143	.	6.52623	18.1351	14.3958	465
chr10	97348030	97348210	Host__bam_peak_850	44	.	5.02521	7.82434	4.49699	83
chr10	97401482	97401790	Host__bam_peak_851	78	.	4.41661	11.345	7.8233	101
chr10	97425636	97425840	Host__bam_peak_852	38	.	3.40314	7.08157	3.81424	109
chr10	97531297	97531633	Host__bam_peak_853	149	.	8.42528	18.6644	14.9124	167
chr10	97687505	97687769	Host__bam_peak_854	30	.	3.17185	6.27769	3.08615	161
chr10	98446716	98447383	Host__bam_peak_855	1754	.	25.9876	180.851	175.409	335
chr10	99732450	99732900	Host__bam_peak_856	147	.	6.8691	18.4745	14.7287	187
chr10	99775574	99775801	Host__bam_peak_857	79	.	5.71228	11.4546	7.92967	94
chr10	99854886	99855328	Host__bam_peak_858	139	.	5.98176	17.6414	13.9153	140
chr10	99855589	99855891	Host__bam_peak_859	138	.	8.08827	17.5589	13.8361	166
chr10	100044333	100044780	Host__bam_peak_860	303	.	9.78934	34.3644	30.3276	260
chr10	100267634	100267831	Host__bam_peak_861	65	.	3.73789	9.96338	6.50455	118
chr10	100896827	100897053	Host__bam_peak_862	96	.	5.32016	13.2653	9.67229	117
chr10	100999295	100999475	Host__bam_peak_863	27	.	3.08631	5.86116	2.72583	82
chr10	101360130	101360375	Host__bam_peak_864	55	.	4.28284	8.89949	5.50269	106
chr10	101700791	101701110	Host__bam_peak_865	63	.	4.85127	9.78251	6.33117	147
chr10	101703110	101703481	Host__bam_peak_866	123	.	6.54921	15.9899	12.3097	210
chr10	102046631	102046866	Host__bam_peak_867	114	.	5.45395	15.0919	11.4375	123
chr10	102064707	102065055	Host__bam_peak_868	217	.	7.4425	25.6001	21.7037	196
chr10	102103421	102103749	Host__bam_peak_869	69	.	6.0193	10.4826	6.99925	192
chr10	102152103	102152353	Host__bam_peak_870	37	.	3.54792	6.96819	3.70713	122
chr10	102169429	102170069	Host__bam_peak_871	741	.	13.5261	78.6944	74.198	309
chr10	102426737	102427009	Host__bam_peak_872	113	.	6.30665	15.0511	11.3988	148
chr10	102453910	102454210	Host__bam_peak_873	55	.	4.04648	8.92931	5.528	130
chr10	102761878	102762146	Host__bam_peak_874	45	.	4.90394	7.93285	4.59742	112
chr10	102854575	102854769	Host__bam_peak_875	24	.	2.84058	5.59474	2.4882	84
chr10	102855186	102855673	Host__bam_peak_876	64	.	5.28966	9.93848	6.48116	282
chr10	102855980	102856671	Host__bam_peak_877	1956	.	43.1989	201.306	195.633	369
chr10	102989016	102989924	Host__bam_peak_878a	161	.	8.53354	19.8901	16.1121	146
chr10	102989016	102989924	Host__bam_peak_878b	376	.	14.1597	41.7897	37.6548	554
chr10	103068247	103068502	Host__bam_peak_879	112	.	6.87253	14.8668	11.2221	143
chr10	103284353	103284679	Host__bam_peak_880	273	.	12.1998	31.2973	27.306	153
chr10	103492063	103492473	Host__bam_peak_881a	29	.	3.03647	6.12569	2.94858	66
chr10	103492063	103492473	Host__bam_peak_881b	36	.	3.51868	6.90003	3.64983	252
chr10	103504144	103504423	Host__bam_peak_882	152	.	6.51896	19.0004	15.2412	141
chr10	103527306	103527734	Host__bam_peak_883	82	.	5.90177	11.8078	8.27019	138
chr10	103697070	103697334	Host__bam_peak_884	79	.	5.33639	11.4645	7.93737	117
chr10	103772878	103773078	Host__bam_peak_885	51	.	3.88635	8.5385	5.16165	102
chr10	104017600	104017793	Host__bam_peak_886	92	.	6.43547	12.7793	9.20313	107
chr10	104338873	104339073	Host__bam_peak_887	49	.	3.90271	8.31051	4.94912	79
chr10	109923574	109923823	Host__bam_peak_888	118	.	4.73466	15.5093	11.8449	121
chr10	110353015	110353416	Host__bam_peak_889	280	.	7.59116	32.0094	28.0073	147
chr10	110438903	110439083	Host__bam_peak_890	47	.	5.00244	8.09735	4.75543	85
chr10	110499533	110499715	Host__bam_peak_891	27	.	2.86571	5.84197	2.70751	69
chr10	110524993	110525186	Host__bam_peak_892	83	.	5.76646	11.9407	8.39615	102
chr10	110686582	110687043	Host__bam_peak_893	205	.	8.92302	24.3965	20.5213	204
chr10	110726885	110727150	Host__bam_peak_894	42	.	4.83951	7.52149	4.21629	141
chr10	112321137	112321376	Host__bam_peak_895	63	.	5.79831	9.75216	6.30398	113
chr10	112447510	112447901	Host__bam_peak_896	149	.	5.52085	18.7305	14.9775	139
chr10	112812006	112812202	Host__bam_peak_897	39	.	3.06589	7.19105	3.91595	45
chr10	113825424	113825662	Host__bam_peak_898	74	.	6.07439	10.9527	7.45062	121
chr10	114879639	114879843	Host__bam_peak_899	55	.	4.6087	8.9723	5.56696	101
chr10	117926625	117926884	Host__bam_peak_900	103	.	7.34453	13.9278	10.3121	120
chr10	118002757	118002982	Host__bam_peak_901	97	.	6.74023	13.3208	9.72544	113
chr10	119190392	119191022	Host__bam_peak_902	833	.	20.3217	87.9578	83.3848	341
chr10	119247353	119247589	Host__bam_peak_903	24	.	3.54351	5.54902	2.45083	176
chr10	119652462	119652697	Host__bam_peak_904	48	.	4.36614	8.18394	4.82958	187
chr10	119759484	119759667	Host__bam_peak_905	50	.	4.63234	8.39123	5.02047	142
chr10	119931144	119931597	Host__bam_peak_906	117	.	5.91439	15.43	11.7672	316
chr10	120851223	120851403	Host__bam_peak_907	78	.	3.86075	11.4082	7.88471	77
chr10	124745740	124745920	Host__bam_peak_908	42	.	3.69461	7.55704	4.24732	54
chr10	124801330	124801738	Host__bam_peak_909	152	.	6.68758	18.9628	15.2057	201
chr10	124906764	124907034	Host__bam_peak_910	181	.	7.34201	21.9259	18.1018	125
chr10	124907528	124907771	Host__bam_peak_911	22	.	3.39589	5.27364	2.21096	79
chr10	125822414	125822843	Host__bam_peak_912a	59	.	4.80904	9.36882	5.943	119
chr10	125822414	125822843	Host__bam_peak_912b	83	.	4.48596	11.8439	8.30454	321
chr10	125973289	125973477	Host__bam_peak_913	64	.	5.47015	9.90775	6.45103	96
chr10	126062572	126062889	Host__bam_peak_914	40	.	3.31251	7.28869	4.00609	114
chr10	129104994	129105219	Host__bam_peak_915	63	.	4.85127	9.78251	6.33117	110
chr10	130033310	130033571	Host__bam_peak_916	152	.	8.07905	19.0375	15.277	115
chr10	132023031	132023267	Host__bam_peak_917	77	.	3.98708	11.2739	7.75539	114
chr10	132942688	132943018	Host__bam_peak_918	36	.	3.88799	6.9517	3.69146	163
chr11	268717	268974	Host__bam_peak_919	157	.	9.22399	19.5484	15.7763	141
chr11	833954	834242	Host__bam_peak_920	125	.	4.65561	16.2351	12.548	132
chr11	925254	925942	Host__bam_peak_921	1583	.	17.7471	163.612	158.353	419
chr11	3422174	3422458	Host__bam_peak_922	43	.	4.11669	7.68407	4.36659	37
chr11	3991309	3991500	Host__bam_peak_923	49	.	4.78759	8.36063	4.9922	101
chr11	5597055	5597280	Host__bam_peak_924	25	.	3.16681	5.64877	2.53165	98
chr11	8787182	8787538	Host__bam_peak_925	94	.	6.32805	12.9976	9.41263	235
chr11	8870301	8870946	Host__bam_peak_926	106	.	5.27802	14.2688	10.6398	343
chr11	8871249	8871692	Host__bam_peak_927	40	.	3.31251	7.28869	4.00609	189
chr11	8924210	8924415	Host__bam_peak_928	48	.	4.07889	8.16436	4.81383	89
chr11	9214801	9215102	Host__bam_peak_929	69	.	4.69073	10.4283	6.94667	159
chr11	9231879	9232111	Host__bam_peak_930	22	.	3.39589	5.27364	2.21096	60
chr11	9384519	9384730	Host__bam_peak_931	27	.	3.09377	5.87958	2.74005	102
chr11	9535056	9535353	Host__bam_peak_932	28	.	3.81487	6.04517	2.87973	123
chr11	10083858	10084074	Host__bam_peak_933	63	.	5.60451	9.78343	6.33202	104
chr11	10292349	10292616	Host__bam_peak_934	100	.	5.83004	13.6365	10.0321	125
chr11	10599659	10599931	Host__bam_peak_935	45	.	3.71738	7.86385	4.53386	178
chr11	10702107	10702471	Host__bam_peak_936	229	.	10.1736	26.8915	22.972	127
chr11	10750430	10750805	Host__bam_peak_937	134	.	5.6459	17.1471	13.4345	221
chr11	12159680	12159915	Host__bam_peak_938	40	.	3.31251	7.28869	4.00609	140
chr11	12232398	12232685	Host__bam_peak_939	62	.	4.48678	9.65442	6.214	89
chr11	12930966	12931182	Host__bam_peak_940	109	.	5.71045	14.5568	10.9213	104
chr11	14287948	14288417	Host__bam_peak_941	562	.	15.3232	60.6322	56.295	259
chr11	14473119	14473399	Host__bam_peak_942	73	.	5.79192	10.8422	7.34321	100
chr11	15074494	15074809	Host__bam_peak_943	23	.	3.26311	5.44162	2.35221	204
chr11	16383367	16383607	Host__bam_peak_944	121	.	5.17655	15.8229	12.1493	109
chr11	17171667	17171952	Host__bam_peak_945	44	.	3.17944	7.75125	4.42816	103
chr11	17256834	17257228	Host__bam_peak_946	168	.	6.17263	20.6777	16.8809	128
chr11	17267175	17267843	Host__bam_peak_947	1172	.	27.5564	122.123	117.261	478
chr11	19595595	19596035	Host__bam_peak_948	118	.	4.96876	15.5632	11.8965	197
chr11	20112296	20112797	Host__bam_peak_949	70	.	4.00261	10.4874	7.00285	132
chr11	20387157	20387426	Host__bam_peak_950	147	.	7.08897	18.4958	14.7489	150
chr11	26243814	26243994	Host__bam_peak_951	21	.	3.59069	5.1776	2.12589	84
chr11	27158674	27159030	Host__bam_peak_952	189	.	9.23561	22.8119	18.9699	178
chr11	27524187	27524474	Host__bam_peak_953	42	.	4.48836	7.52186	4.21629	136
chr11	27910162	27910409	Host__bam_peak_954	32	.	3.24846	6.47078	3.26531	131
chr11	27991815	27992128	Host__bam_peak_955	153	.	7.61081	19.1104	15.3468	135
chr11	28086641	28086831	Host__bam_peak_956	45	.	3.45053	7.89638	4.56306	136
chr11	28384378	28384751	Host__bam_peak_957	183	.	6.86142	22.136	18.305	184
chr11	29243792	29244009	Host__bam_peak_958	55	.	4.6087	8.9723	5.56696	144
chr11	31684222	31684598	Host__bam_peak_959	142	.	7.08803	18.0275	14.2919	229
chr11	32091903	32092499	Host__bam_peak_960	859	.	17.9236	90.5151	85.9211	226
chr11	32210879	32211168	Host__bam_peak_961	163	.	8.37828	20.1165	16.3299	126
chr11	33011340	33011632	Host__bam_peak_962	118	.	6.99511	15.5455	11.8803	146
chr11	33038739	33039076	Host__bam_peak_963	74	.	4.50012	10.9371	7.43532	230
chr11	33257141	33257338	Host__bam_peak_964	36	.	3.51868	6.90003	3.64983	132
chr11	33375901	33376235	Host__bam_peak_965	55	.	4.43168	8.91958	5.52084	220
chr11	33557068	33557441	Host__bam_peak_966	124	.	7.08349	16.1697	12.4841	190
chr11	33647018	33647292	Host__bam_peak_967	133	.	7.08593	17.0951	13.3844	122
chr11	34174385	34174581	Host__bam_peak_968	47	.	3.3641	8.10343	4.7598	96
chr11	35100164	35100402	Host__bam_peak_969	147	.	6.50242	18.5189	14.7702	121
chr11	35526467	35526679	Host__bam_peak_970	25	.	3.16681	5.64877	2.53165	95
chr11	36223351	36223742	Host__bam_peak_971	174	.	6.68549	21.2141	17.4032	202
chr11	36463679	36464033	Host__bam_peak_972	62	.	4.48678	9.65442	6.214	99
chr11	38594369	38594579	Host__bam_peak_973	43	.	4.94294	7.69043	4.37249	115
chr11	40325249	40325478	Host__bam_peak_974	24	.	3.82668	5.5762	2.47099	90
chr11	40329333	40329551	Host__bam_peak_975	29	.	2.83879	6.11718	2.94383	74
chr11	43312701	43313078	Host__bam_peak_976	120	.	7.08212	15.7103	12.038	117
chr11	46021634	46021814	Host__bam_peak_977	44	.	4.61781	7.75001	4.42762	132
chr11	46282909	46283096	Host__bam_peak_978	62	.	4.65326	9.69996	6.25746	86
chr11	46710709	46711074	Host__bam_peak_979	89	.	5.48892	12.5241	8.95892	228
chr11	46755277	46755529	Host__bam_peak_980	122	.	7.18138	15.8973	12.2213	140
chr11	47248672	47249047	Host__bam_peak_981	49	.	3.70358	8.33537	4.97162	209
chr11	47408142	47408565	Host__bam_peak_982a	22	.	2.74112	5.31952	2.2464	88
chr11	47408142	47408565	Host__bam_peak_982b	72	.	3.40851	10.753	7.2584	333
chr11	47426942	47427437	Host__bam_peak_983	177	.	6.32694	21.5532	17.7365	112
chr11	47862105	47862374	Host__bam_peak_984	35	.	4.2187	6.76224	3.52212	223
chr11	47917434	47918069	Host__bam_peak_985	2333	.	34.8349	239.54	233.373	316
chr11	47923996	47924597	Host__bam_peak_986	369	.	9.43599	41.0476	36.9211	220
chr11	47931988	47932405	Host__bam_peak_987	132	.	6.79178	16.9444	13.2384	142
chr11	47939583	47940197	Host__bam_peak_988	854	.	22.0451	90.0302	85.4416	235
chr11	47993293	47993704	Host__bam_peak_989	144	.	5.72347	18.1552	14.4147	250
chr11	48064433	48064648	Host__bam_peak_990	62	.	5.18265	9.74189	6.2956	102
chr11	48143812	48144119	Host__bam_peak_991	66	.	5.38604	10.1143	6.64902	166
chr11	57279549	57279730	Host__bam_peak_992	59	.	4.80904	9.36882	5.943	170
chr11	57342273	57342548	Host__bam_peak_993	150	.	8.79644	18.809	15.0554	149
chr11	57434705	57434916	Host__bam_peak_994	56	.	4.0801	9.01039	5.60302	116
chr11	57567997	57568187	Host__bam_peak_995	41	.	3.73408	7.39636	4.11074	77
chr11	57568241	57568433	Host__bam_peak_996	51	.	3.58855	8.52067	5.14462	97
chr11	57711482	57711772	Host__bam_peak_997	156	.	6.69946	19.4419	15.6717	170
chr11	58059170	58059639	Host__bam_peak_998a	22	.	3.09283	5.28242	2.21856	60
chr11	58059170	58059639	Host__bam_peak_998b	147	.	7.57175	18.5446	14.7959	299
chr11	58573422	58573691	Host__bam_peak_999	24	.	2.89844	5.5718	2.46699	214
chr11	59537443	59537760	Host__bam_peak_1000a	49	.	4.17188	8.36627	4.99703	85
chr11	59537443	59537760	Host__bam_peak_1000b	59	.	4.51275	9.40004	5.97272	218
chr11	59549870	59552647	Host__bam_peak_1001a	1358	.	13.1033	140.904	135.874	794
chr11	59549870	59552647	Host__bam_peak_1001b	1804	.	17.6877	185.93	180.432	1159
chr11	59549870	59552647	Host__bam_peak_1001c	2416	.	27.5672	247.891	241.617	1454
chr11	59549870	59552647	Host__bam_peak_1001d	2423	.	28.2833	248.646	242.36	1908
chr11	59555730	59558355	Host__bam_peak_1002a	43	.	3.83468	7.6237	4.31031	85
chr11	59555730	59558355	Host__bam_peak_1002b	1791	.	19.2903	184.616	179.132	715
chr11	59555730	59558355	Host__bam_peak_1002c	2784	.	33.5391	285.143	278.421	1814
chr11	59559434	59561762	Host__bam_peak_1003a	313	.	10.7625	35.4371	31.3858	203
chr11	59559434	59561762	Host__bam_peak_1003b	1155	.	18.0808	120.402	115.556	955
chr11	59559434	59561762	Host__bam_peak_1003c	264	.	6.36262	30.4052	26.428	1387
chr11	59559434	59561762	Host__bam_peak_1003d	235	.	7.59243	27.5025	23.5709	1728
chr11	59559434	59561762	Host__bam_peak_1003e	508	.	14.6021	55.1812	50.8966	1995
chr11	59565214	59566746	Host__bam_peak_1004a	2501	.	40.585	256.588	250.188	557
chr11	59565214	59566746	Host__bam_peak_1004b	1662	.	19.2965	171.561	166.217	1181
chr11	59567264	59567464	Host__bam_peak_1005	51	.	4.88341	8.53139	5.15505	98
chr11	59572809	59573000	Host__bam_peak_1006	70	.	5.42667	10.5488	7.06234	97
chr11	59573284	59573464	Host__bam_peak_1007	41	.	3.87495	7.44995	4.15103	104
chr11	59754105	59754311	Host__bam_peak_1008	62	.	4.65326	9.69996	6.25746	152
chr11	61581392	61581584	Host__bam_peak_1009	69	.	4.69073	10.4283	6.94667	85
chr11	62424828	62425107	Host__bam_peak_1010	44	.	3.17944	7.75125	4.42816	128
chr11	62653324	62653670	Host__bam_peak_1011	176	.	5.21526	21.44	17.6245	154
chr11	62664505	62664743	Host__bam_peak_1012	76	.	4.57428	11.1218	7.61067	133
chr11	62665971	62666264	Host__bam_peak_1013	88	.	5.12312	12.4414	8.87799	137
chr11	62754399	62754861	Host__bam_peak_1014	785	.	15.8834	83.1199	78.5892	151
chr11	62808120	62808409	Host__bam_peak_1015	101	.	5.90748	13.8004	10.189	136
chr11	62840049	62840229	Host__bam_peak_1016	39	.	3.87979	7.19714	3.92178	126
chr11	62841317	62841831	Host__bam_peak_1017	86	.	3.15806	12.2161	8.66111	218
chr11	63639407	63639621	Host__bam_peak_1018	49	.	4.78759	8.36063	4.9922	129
chr11	64301575	64301761	Host__bam_peak_1019	38	.	4.13803	7.16849	3.89641	88
chr11	64779310	64779653	Host__bam_peak_1020	64	.	4.88829	9.85699	6.40268	190
chr11	65006973	65007485	Host__bam_peak_1021	216	.	6.62501	25.5607	21.6648	180
chr11	65232271	65232847	Host__bam_peak_1022	550	.	17.6542	59.3365	55.0113	289
chr11	65333440	65333776	Host__bam_peak_1023	165	.	5.79689	20.3789	16.5866	196
chr11	65366015	65366401	Host__bam_peak_1024	24	.	3.68342	5.56846	2.46629	261
chr11	65384856	65385040	Host__bam_peak_1025	22	.	3.32376	5.35128	2.27397	147
chr11	65422745	65422925	Host__bam_peak_1026	90	.	4.41668	12.5844	9.01767	118
chr11	65453359	65453712	Host__bam_peak_1027	56	.	4.38048	9.1136	5.69975	243
chr11	65507724	65508059	Host__bam_peak_1028	80	.	3.75499	11.5675	8.03743	100
chr11	65557908	65558439	Host__bam_peak_1029	210	.	7.38923	24.9662	21.0804	250
chr11	65642979	65643318	Host__bam_peak_1030	101	.	6.07458	13.7411	10.1319	194
chr11	65711717	65711951	Host__bam_peak_1031	86	.	3.8593	12.2052	8.65028	118
chr11	65766347	65766588	Host__bam_peak_1032	122	.	7.18138	15.8973	12.2213	127
chr11	65818247	65818567	Host__bam_peak_1033a	53	.	3.48869	8.70869	5.32448	59
chr11	65818247	65818567	Host__bam_peak_1033b	40	.	3.31251	7.28869	4.00609	210
chr11	65860240	65860864	Host__bam_peak_1034	214	.	6.55439	25.3349	21.4418	427
chr11	66209614	66209810	Host__bam_peak_1035	63	.	4.85127	9.78251	6.33117	88
chr11	66347740	66348457	Host__bam_peak_1036	655	.	8.17175	69.9637	65.543	395
chr11	66607594	66608078	Host__bam_peak_1037	156	.	8.84411	19.4105	15.6418	193
chr11	66678499	66679071	Host__bam_peak_1038	234	.	6.24533	27.3437	23.4149	235
chr11	66744470	66744684	Host__bam_peak_1039	59	.	4.51275	9.40004	5.97272	99
chr11	66883837	66884039	Host__bam_peak_1040	76	.	5.19858	11.1809	7.66627	94
chr11	66967383	66967776	Host__bam_peak_1041	76	.	5.19858	11.1809	7.66627	236
chr11	66970940	66971120	Host__bam_peak_1042	43	.	3.72531	7.6295	4.31557	94
chr11	67261611	67261932	Host__bam_peak_1043	170	.	6.90243	20.8542	17.0534	125
chr11	67384823	67385011	Host__bam_peak_1044	41	.	4.15505	7.4801	4.17959	91
chr11	67465740	67465988	Host__bam_peak_1045	105	.	6.51681	14.1937	10.5683	133
chr11	67469314	67469536	Host__bam_peak_1046	45	.	3.45053	7.89638	4.56306	93
chr11	67967058	67967394	Host__bam_peak_1047	147	.	8.89075	18.4591	14.7143	155
chr11	68003920	68004617	Host__bam_peak_1048	1846	.	29.381	190.207	184.663	355
chr11	68120492	68120691	Host__bam_peak_1049	48	.	3.87055	8.23374	4.87576	107
chr11	68459705	68460512	Host__bam_peak_1050	789	.	14.0782	83.5219	78.9877	481
chr11	68776558	68776768	Host__bam_peak_1051	61	.	5.10011	9.58916	6.15507	103
chr11	68855052	68855641	Host__bam_peak_1052	201	.	8.99219	23.9887	20.1221	155
chr11	69049445	69049636	Host__bam_peak_1053	45	.	3.94086	7.86066	4.53125	99
chr11	69675450	69676039	Host__bam_peak_1054	476	.	10.9829	51.902	47.6505	210
chr11	70017059	70017644	Host__bam_peak_1055	357	.	11.8856	39.8807	35.7693	339
chr11	70305453	70305742	Host__bam_peak_1056	104	.	4.69272	14.0489	10.4309	135
chr11	70397479	70397743	Host__bam_peak_1057	92	.	5.30256	12.8562	9.27531	121
chr11	71783108	71783422	Host__bam_peak_1058	91	.	6.65535	12.7507	9.17755	108
chr11	72079181	72079503	Host__bam_peak_1059	87	.	5.21485	12.2929	8.73519	131
chr11	72080977	72081369	Host__bam_peak_1060	126	.	5.48459	16.3169	12.6266	258
chr11	72140154	72140507	Host__bam_peak_1061	260	.	10.2352	29.9968	26.0256	194
chr11	72145020	72145425	Host__bam_peak_1062	78	.	6.0662	11.324	7.80327	266
chr11	72440172	72440573	Host__bam_peak_1063	443	.	10.5188	48.5779	44.3612	172
chr11	72835794	72836163	Host__bam_peak_1064	67	.	5.06215	10.2034	6.73421	119
chr11	72840860	72841230	Host__bam_peak_1065	250	.	7.57973	28.9668	25.0116	201
chr11	73847681	73847895	Host__bam_peak_1066	86	.	6.59733	12.2383	8.68301	98
chr11	73866051	73866247	Host__bam_peak_1067	55	.	4.28284	8.89949	5.50269	102
chr11	73982574	73982796	Host__bam_peak_1068	43	.	3.55783	7.71111	4.39047	139
chr11	74026771	74027036	Host__bam_peak_1069	55	.	4.6087	8.9723	5.56696	184
chr11	74319327	74319925	Host__bam_peak_1070	328	.	8.81724	36.8972	32.8249	269
chr11	74683626	74683859	Host__bam_peak_1071	81	.	5.63598	11.6889	8.15651	116
chr11	75078558	75078884	Host__bam_peak_1072	194	.	10.437	23.2856	19.4318	149
chr11	75419167	75419590	Host__bam_peak_1073	133	.	6.44679	17.0749	13.365	155
chr11	76006994	76007398	Host__bam_peak_1074	389	.	14.4743	43.1149	38.9632	238
chr11	76007692	76007876	Host__bam_peak_1075	41	.	3.87495	7.44995	4.15103	78
chr11	76152201	76152404	Host__bam_peak_1076	113	.	6.30665	15.0511	11.3988	105
chr11	76234672	76236720	Host__bam_peak_1077a	1253	.	13.9154	130.266	125.334	867
chr11	76234672	76236720	Host__bam_peak_1077b	1083	.	10.6742	113.097	108.312	1193
chr11	76770530	76770851	Host__bam_peak_1078	36	.	2.59441	6.8765	3.63064	285
chr11	77015775	77016067	Host__bam_peak_1079	104	.	4.69272	14.0489	10.4309	94
chr11	77313920	77314366	Host__bam_peak_1080	1020	.	26.853	106.742	102.012	239
chr11	77324674	77324854	Host__bam_peak_1081	41	.	4.12358	7.41857	4.12608	105
chr11	77820626	77820854	Host__bam_peak_1082	58	.	3.75897	9.25291	5.83116	177
chr11	78169344	78169775	Host__bam_peak_1083a	22	.	2.93908	5.30883	2.23963	147
chr11	78169344	78169775	Host__bam_peak_1083b	71	.	4.39327	10.6681	7.17522	295
chr11	78416898	78417156	Host__bam_peak_1084	80	.	4.38017	11.5542	8.02452	134
chr11	79054797	79055028	Host__bam_peak_1085	61	.	5.10011	9.58916	6.15507	96
chr11	79897220	79897406	Host__bam_peak_1086	49	.	3.71252	8.35867	4.9922	109
chr11	83013138	83013436	Host__bam_peak_1087	116	.	5.87697	15.3427	11.6827	186
chr11	83045198	83045405	Host__bam_peak_1088	55	.	4.04648	8.92931	5.528	91
chr11	83046549	83046882	Host__bam_peak_1089	120	.	6.20435	15.6751	12.005	150
chr11	83155879	83156064	Host__bam_peak_1090	44	.	4.30283	7.76651	4.44226	134
chr11	85815693	85816170	Host__bam_peak_1091	55	.	4.04648	8.92931	5.528	289
chr11	85884796	85885211	Host__bam_peak_1092	472	.	12.7672	51.5003	47.2538	176
chr11	86163088	86163268	Host__bam_peak_1093	42	.	4.52004	7.57789	4.26797	101
chr11	86199291	86199663	Host__bam_peak_1094	182	.	8.85265	22.0809	18.2517	214
chr11	86289535	86289721	Host__bam_peak_1095	58	.	4.90483	9.22387	5.80447	113
chr11	87147917	87148120	Host__bam_peak_1096	62	.	4.22242	9.64298	6.20533	96
chr11	93001247	93001432	Host__bam_peak_1097	24	.	3.54351	5.54902	2.45083	93
chr11	93055134	93055331	Host__bam_peak_1098	39	.	4.00379	7.1826	3.90867	83
chr11	93543348	93543770	Host__bam_peak_1099	130	.	5.80582	16.7786	13.0769	192
chr11	93645319	93645662	Host__bam_peak_1100	113	.	7.73109	15.03	11.3798	172
chr11	93662207	93662453	Host__bam_peak_1101	36	.	3.64295	6.94224	3.6839	176
chr11	93908581	93909015	Host__bam_peak_1102	428	.	11.0838	47.0499	42.8509	185
chr11	94136424	94136905	Host__bam_peak_1103	210	.	7.38923	24.9662	21.0804	86
chr11	94200523	94200896	Host__bam_peak_1104	104	.	5.19244	14.0499	10.431	206
chr11	100674358	100674579	Host__bam_peak_1105	171	.	7.76203	20.9086	17.1058	108
chr11	102110045	102110340	Host__bam_peak_1106	34	.	3.54737	6.72894	3.49471	133
chr11	102496867	102497187	Host__bam_peak_1107	41	.	3.87495	7.44995	4.15103	308
chr11	102621156	102621653	Host__bam_peak_1108	345	.	11.643	38.6845	34.5894	311
chr11	102680742	102680953	Host__bam_peak_1109	84	.	5.09862	12.0299	8.47938	102
chr11	103397569	103397872	Host__bam_peak_1110	118	.	4.54206	15.5124	11.8475	126
chr11	103682356	103682536	Host__bam_peak_1111	38	.	3.40314	7.08157	3.81424	77
chr11	104594068	104594428	Host__bam_peak_1112	133	.	7.08593	17.0951	13.3844	238
chr11	105630127	105630594	Host__bam_peak_1113	390	.	14.5386	43.2382	39.0848	234
chr11	106076922	106077157	Host__bam_peak_1114	22	.	2.93908	5.30883	2.23963	90
chr11	107845612	107845920	Host__bam_peak_1115	33	.	3.93663	6.52279	3.31079	188
chr11	107859258	107859543	Host__bam_peak_1116	49	.	4.02642	8.32582	4.96283	105
chr11	109979105	109979331	Host__bam_peak_1117	123	.	6.54921	15.9899	12.3097	103
chr11	110194223	110194671	Host__bam_peak_1118	198	.	8.60566	23.7352	19.8739	194
chr11	110376886	110377066	Host__bam_peak_1119	29	.	3.98486	6.09201	2.92015	112
chr11	110515664	110515844	Host__bam_peak_1120	58	.	5.31665	9.28997	5.86741	137
chr11	110715839	110716140	Host__bam_peak_1121	78	.	4.79335	11.3238	7.80327	184
chr11	111343843	111344023	Host__bam_peak_1122	51	.	5.26688	8.53544	5.15904	78
chr11	111441554	111441873	Host__bam_peak_1123	81	.	5.26022	11.6691	8.13679	139
chr11	111745175	111745383	Host__bam_peak_1124	30	.	3.45121	6.28246	3.08962	98
chr11	111774958	111775139	Host__bam_peak_1125	41	.	4.12358	7.41857	4.12608	89
chr11	111878709	111879167	Host__bam_peak_1126a	22	.	2.932	5.29162	2.22701	166
chr11	111878709	111879167	Host__bam_peak_1126b	29	.	2.83879	6.11718	2.94383	374
chr11	111989117	111989740	Host__bam_peak_1127a	326	.	10.5297	36.7653	32.6959	230
chr11	111989117	111989740	Host__bam_peak_1127b	42	.	4.48836	7.52186	4.21629	513
chr11	111996789	111996970	Host__bam_peak_1128	49	.	3.71252	8.35867	4.9922	83
chr11	112086149	112086380	Host__bam_peak_1129	118	.	5.32328	15.4991	11.8354	105
chr11	112157475	112157789	Host__bam_peak_1130	34	.	3.17449	6.69823	3.47119	179
chr11	112241404	112241631	Host__bam_peak_1131	30	.	3.34275	6.26361	3.07364	82
chr11	112293160	112293347	Host__bam_peak_1132	41	.	3.63471	7.41483	4.12608	125
chr11	115757216	115757672	Host__bam_peak_1133	308	.	10.0125	34.91	30.8663	220
chr11	116984663	116984844	Host__bam_peak_1134	44	.	4.30283	7.76651	4.44226	102
chr11	117011694	117012025	Host__bam_peak_1135	96	.	5.32016	13.2653	9.67229	115
chr11	117072555	117072849	Host__bam_peak_1136	63	.	4.85127	9.78251	6.33117	129
chr11	117146590	117146790	Host__bam_peak_1137	30	.	3.65928	6.2435	3.06079	96
chr11	117239302	117239487	Host__bam_peak_1138	54	.	4.25573	8.83965	5.44734	103
chr11	117280841	117281418	Host__bam_peak_1139	659	.	12.5599	70.4176	65.9938	356
chr11	117327263	117327746	Host__bam_peak_1140	398	.	10.2333	44.0083	39.8447	293
chr11	117621300	117621531	Host__bam_peak_1141	72	.	6.18487	10.7585	7.26228	98
chr11	118400725	118401282	Host__bam_peak_1142	137	.	5.47235	17.4306	13.7105	202
chr11	118436085	118436428	Host__bam_peak_1143	22	.	2.74112	5.31952	2.2464	65
chr11	118579934	118580309	Host__bam_peak_1144	206	.	9.56177	24.5529	20.676	168
chr11	118690190	118690443	Host__bam_peak_1145	110	.	6.14377	14.7081	11.0685	116
chr11	118785226	118785592	Host__bam_peak_1146	207	.	9.57518	24.5787	20.7011	157
chr11	118938294	118938596	Host__bam_peak_1147	106	.	5.27802	14.2688	10.6398	104
chr11	118989790	118990044	Host__bam_peak_1148	55	.	4.6087	8.9723	5.56696	90
chr11	119062599	119063116	Host__bam_peak_1149	322	.	12.3937	36.2767	32.2135	333
chr11	119067000	119067313	Host__bam_peak_1150	125	.	6.07962	16.227	12.5403	155
chr11	119166173	119166547	Host__bam_peak_1151a	38	.	4.25009	7.09601	3.82699	81
chr11	119166173	119166547	Host__bam_peak_1151b	55	.	4.04648	8.92931	5.528	317
chr11	119168601	119168843	Host__bam_peak_1152	27	.	2.86571	5.84197	2.70751	62
chr11	119583766	119584054	Host__bam_peak_1153	62	.	4.98639	9.71389	6.26865	174
chr11	120336222	120336904	Host__bam_peak_1154a	27	.	3.08631	5.86116	2.72583	236
chr11	120336222	120336904	Host__bam_peak_1154b	104	.	4.95003	14.1134	10.4919	564
chr11	120659787	120660051	Host__bam_peak_1155	70	.	6.05128	10.536	7.0502	114
chr11	122136538	122136725	Host__bam_peak_1156	41	.	3.87495	7.44995	4.15103	133
chr11	122238133	122238313	Host__bam_peak_1157	41	.	4.12358	7.41857	4.12608	59
chr11	122559859	122560082	Host__bam_peak_1158	109	.	7.4454	14.5439	10.9103	106
chr11	122644015	122644277	Host__bam_peak_1159	287	.	10.4026	32.7803	28.7691	129
chr11	122656236	122656501	Host__bam_peak_1160	41	.	3.54885	7.44835	4.15103	88
chr11	122708927	122709199	Host__bam_peak_1161	85	.	4.98509	12.117	8.56399	145
chr11	122808624	122808804	Host__bam_peak_1162	20	.	3.30819	5.10808	2.07417	65
chr11	123118333	123118513	Host__bam_peak_1163	27	.	3.34973	5.83896	2.70639	89
chr11	123173719	123174001	Host__bam_peak_1164	20	.	2.99088	5.05659	2.03118	164
chr11	123174798	123175046	Host__bam_peak_1165	55	.	3.40654	8.91566	5.51804	131
chr11	124674045	124674349	Host__bam_peak_1166	35	.	3.38754	6.8163	3.57181	101
chr11	124800458	124800653	Host__bam_peak_1167	77	.	4.89467	11.2204	7.70299	88
chr11	124876187	124876503	Host__bam_peak_1168a	31	.	2.99031	6.38224	3.18376	188
chr11	124876187	124876503	Host__bam_peak_1168b	29	.	3.10593	6.10992	2.93748	294
chr11	125568860	125569406	Host__bam_peak_1169	529	.	13.0693	57.2061	52.9023	228
chr11	126136416	126136705	Host__bam_peak_1170	254	.	11.5129	29.4081	25.4463	146
chr11	127000593	127000846	Host__bam_peak_1171	37	.	4.07873	7.05628	3.79229	84
chr11	128714830	128715179	Host__bam_peak_1172	122	.	5.62989	15.9286	12.251	154
chr11	130014850	130015209	Host__bam_peak_1173	283	.	10.7601	32.3156	28.3085	158
chr11	130386061	130386352	Host__bam_peak_1174	79	.	5.53168	11.4858	7.95802	148
chr11	130916506	130916730	Host__bam_peak_1175	35	.	3.46163	6.76629	3.52441	199
chr11	134118999	134119275	Host__bam_peak_1176	139	.	7.35725	17.638	13.9131	164
chr12	602918	603219	Host__bam_peak_1177	110	.	6.53977	14.6677	11.0303	153
chr12	642932	643112	Host__bam_peak_1178	64	.	4.58907	9.88073	6.42507	98
chr12	950118	950414	Host__bam_peak_1179	109	.	5.56029	14.5911	10.9549	175
chr12	994315	994604	Host__bam_peak_1180	74	.	5.2407	10.9098	7.40864	149
chr12	1014155	1014598	Host__bam_peak_1181	114	.	5.45395	15.0919	11.4375	228
chr12	1181445	1181714	Host__bam_peak_1182	161	.	8.26248	19.8953	16.1167	147
chr12	1472364	1472567	Host__bam_peak_1183	87	.	4.91213	12.2865	8.73003	91
chr12	1475870	1476253	Host__bam_peak_1184	362	.	10.9591	40.3185	36.2016	159
chr12	2052902	2053132	Host__bam_peak_1185	97	.	5.71763	13.3967	9.79826	102
chr12	2053538	2054103	Host__bam_peak_1186	146	.	4.79804	18.4255	14.6821	212
chr12	2387166	2387453	Host__bam_peak_1187	96	.	6.03616	13.2577	9.66524	116
chr12	2877700	2878197	Host__bam_peak_1188	465	.	10.4321	50.8028	46.5633	278
chr12	4518385	4518980	Host__bam_peak_1189	1228	.	27.8418	127.776	122.866	249
chr12	5568292	5568530	Host__bam_peak_1190	73	.	5.56057	10.7972	7.30039	131
chr12	6107981	6108227	Host__bam_peak_1191	97	.	4.5547	13.3103	9.71609	94
chr12	6168013	6168198	Host__bam_peak_1192	34	.	3.17449	6.69823	3.47119	90
chr12	6285878	6286150	Host__bam_peak_1193	48	.	3.87055	8.23374	4.87576	161
chr12	6286617	6287082	Host__bam_peak_1194	189	.	7.4982	22.7892	18.9477	260
chr12	6540632	6541097	Host__bam_peak_1195	640	.	14.2507	68.4523	64.0454	234
chr12	6568567	6568805	Host__bam_peak_1196	78	.	4.79335	11.3238	7.80327	137
chr12	6700961	6701177	Host__bam_peak_1197	27	.	3.83615	5.83527	2.70429	95
chr12	6971308	6971664	Host__bam_peak_1198	153	.	6.73017	19.0639	15.3013	176
chr12	7079628	7079833	Host__bam_peak_1199	56	.	4.0801	9.01039	5.60302	104
chr12	7107619	7107845	Host__bam_peak_1200	81	.	5.26022	11.6691	8.13679	138
chr12	7805204	7805394	Host__bam_peak_1201	55	.	4.6087	8.9723	5.56696	110
chr12	7860636	7860857	Host__bam_peak_1202	62	.	4.0219	9.70508	6.26067	97
chr12	7936130	7936462	Host__bam_peak_1203	31	.	3.30106	6.38453	3.18542	196
chr12	7951844	7952179	Host__bam_peak_1204	303	.	9.78934	34.3644	30.3276	142
chr12	7969827	7970733	Host__bam_peak_1205a	29	.	3.46706	6.08741	2.9157	125
chr12	7969827	7970733	Host__bam_peak_1205b	179	.	5.73143	21.7735	17.9534	729
chr12	7996027	7996245	Host__bam_peak_1206	33	.	3.93663	6.52279	3.31079	119
chr12	8242733	8242979	Host__bam_peak_1207	121	.	5.91129	15.8286	12.1545	118
chr12	8247067	8247518	Host__bam_peak_1208	430	.	17.1102	47.2214	43.0211	171
chr12	10211746	10212488	Host__bam_peak_1209	574	.	9.3558	61.7587	57.4111	455
chr12	10753113	10753338	Host__bam_peak_1210	61	.	4.45839	9.59116	6.15615	118
chr12	11942096	11942552	Host__bam_peak_1211	192	.	7.03736	23.0689	19.2191	257
chr12	12332981	12333592	Host__bam_peak_1212	492	.	15.2216	53.5422	49.2747	297
chr12	12356649	12356982	Host__bam_peak_1213	190	.	6.21095	22.9272	19.0813	187
chr12	12627915	12628219	Host__bam_peak_1214	66	.	5.38604	10.1143	6.64902	192
chr12	12672451	12672647	Host__bam_peak_1215	104	.	4.69272	14.0489	10.4309	132
chr12	12870519	12870699	Host__bam_peak_1216	57	.	3.33777	9.13686	5.72241	115
chr12	12902404	12902656	Host__bam_peak_1217	65	.	3.73789	9.96338	6.50455	131
chr12	13195630	13195999	Host__bam_peak_1218	97	.	5.71763	13.3967	9.79826	230
chr12	14313255	14313548	Host__bam_peak_1219	135	.	8.50419	17.2966	13.5787	165
chr12	15699900	15700187	Host__bam_peak_1220	74	.	5.27772	10.9839	7.48074	168
chr12	15842428	15842698	Host__bam_peak_1221	116	.	5.87697	15.3427	11.6827	156
chr12	19151935	19152249	Host__bam_peak_1222	227	.	10.3838	26.6998	22.783	154
chr12	20492312	20492513	Host__bam_peak_1223	35	.	3.671	6.75727	3.51735	106
chr12	21437381	21437611	Host__bam_peak_1224	55	.	4.6087	8.9723	5.56696	133
chr12	21438273	21438535	Host__bam_peak_1225	83	.	4.75022	11.8857	8.34218	97
chr12	22544357	22544925	Host__bam_peak_1226a	69	.	4.17659	10.4027	6.92414	162
chr12	22544357	22544925	Host__bam_peak_1226b	56	.	4.64388	9.04245	5.63188	457
chr12	25151665	25151922	Host__bam_peak_1227	34	.	3.25383	6.69815	3.47119	234
chr12	25189249	25189670	Host__bam_peak_1228	473	.	11.7876	51.6342	47.3864	190
chr12	25301932	25302217	Host__bam_peak_1229	117	.	5.91439	15.43	11.7672	172
chr12	25863348	25863678	Host__bam_peak_1230	96	.	6.46493	13.2493	9.65767	147
chr12	25958137	25958453	Host__bam_peak_1231	39	.	3.63862	7.17805	3.90415	210
chr12	27014437	27014665	Host__bam_peak_1232	62	.	4.2575	9.72837	6.28228	125
chr12	27236447	27236715	Host__bam_peak_1233	86	.	5.31801	12.1569	8.60302	168
chr12	27464305	27464689	Host__bam_peak_1234	382	.	14.4798	42.4008	38.2576	177
chr12	31590509	31590704	Host__bam_peak_1235	40	.	4.19907	7.28336	4.00265	166
chr12	31674061	31674384	Host__bam_peak_1236	132	.	7.48061	16.9274	13.2229	144
chr12	31749475	31749668	Host__bam_peak_1237	43	.	4.11669	7.68407	4.36659	63
chr12	31751482	31751712	Host__bam_peak_1238	34	.	3.88101	6.67745	3.45324	80
chr12	31875621	31875805	Host__bam_peak_1239	27	.	3.83615	5.83527	2.70429	82
chr12	31959121	31959319	Host__bam_peak_1240	32	.	3.24846	6.47078	3.26531	144
chr12	32301485	32301725	Host__bam_peak_1241	130	.	7.37721	16.7318	13.0319	113
chr12	32533458	32533903	Host__bam_peak_1242	142	.	6.86115	18.0001	14.2654	256
chr12	32534032	32534249	Host__bam_peak_1243	61	.	4.45839	9.59116	6.15615	112
chr12	32677961	32678379	Host__bam_peak_1244	55	.	4.28284	8.89949	5.50269	108
chr12	39850928	39851298	Host__bam_peak_1245	222	.	8.97485	26.1605	22.2506	221
chr12	40198612	40198922	Host__bam_peak_1246	111	.	7.56411	14.7465	11.1062	136
chr12	42119137	42119544	Host__bam_peak_1247	325	.	10.1972	36.5722	32.5042	196
chr12	42237578	42237789	Host__bam_peak_1248	36	.	3.88799	6.9517	3.69146	108
chr12	42589779	42589988	Host__bam_peak_1249	21	.	3.15269	5.21149	2.15656	104
chr12	45208797	45209282	Host__bam_peak_1250	427	.	12.0327	46.9136	42.7171	301
chr12	45214698	45215011	Host__bam_peak_1251	71	.	5.13271	10.6924	7.19869	98
chr12	45299435	45299889	Host__bam_peak_1252	282	.	11.6984	32.2988	28.2923	183
chr12	45728741	45729229	Host__bam_peak_1253	83	.	4.27866	11.8717	8.33004	146
chr12	45991251	45991548	Host__bam_peak_1254	22	.	2.932	5.29162	2.22701	199
chr12	47949350	47949694	Host__bam_peak_1255	249	.	8.09296	28.8811	24.9279	208
chr12	48157616	48157915	Host__bam_peak_1256	121	.	5.44674	15.8329	12.1585	148
chr12	48682500	48682977	Host__bam_peak_1257	192	.	7.03736	23.0689	19.2191	107
chr12	48716933	48717630	Host__bam_peak_1258	1117	.	18.9808	116.573	111.759	244
chr12	48865581	48865859	Host__bam_peak_1259	117	.	5.91439	15.43	11.7672	171
chr12	49222215	49222544	Host__bam_peak_1260	56	.	4.38048	9.1136	5.69975	111
chr12	49222682	49222929	Host__bam_peak_1261	132	.	4.58943	16.973	13.266	94
chr12	49234509	49234745	Host__bam_peak_1262	83	.	4.48596	11.8439	8.30454	89
chr12	49234901	49235196	Host__bam_peak_1263	48	.	3.87055	8.23374	4.87576	86
chr12	49322625	49322932	Host__bam_peak_1264	26	.	3.43829	5.80061	2.67231	87
chr12	49366102	49366352	Host__bam_peak_1265	136	.	5.56878	17.3226	13.6035	140
chr12	49693958	49694292	Host__bam_peak_1266	112	.	5.10472	14.8968	11.2495	177
chr12	49871808	49872037	Host__bam_peak_1267	51	.	4.68617	8.4916	5.11804	126
chr12	49945680	49945886	Host__bam_peak_1268	36	.	3.51868	6.90003	3.64983	118
chr12	50017827	50018056	Host__bam_peak_1269	77	.	5.62203	11.2847	7.76595	138
chr12	50304561	50304778	Host__bam_peak_1270	61	.	5.10011	9.58916	6.15507	120
chr12	50304980	50305202	Host__bam_peak_1271	27	.	3.98749	5.84424	2.70961	133
chr12	50312117	50312614	Host__bam_peak_1272	106	.	5.94633	14.286	10.6562	227
chr12	50962021	50962336	Host__bam_peak_1273	170	.	7.30636	20.8771	17.0758	151
chr12	51047784	51048010	Host__bam_peak_1274	34	.	2.95234	6.64618	3.427	133
chr12	51239279	51239538	Host__bam_peak_1275	69	.	4.29137	10.4083	6.92937	109
chr12	51262907	51263329	Host__bam_peak_1276	132	.	7.48061	16.9274	13.2229	167
chr12	52023574	52023805	Host__bam_peak_1277	31	.	2.99031	6.38224	3.18376	107
chr12	52069517	52069744	Host__bam_peak_1278	66	.	3.97598	10.1341	6.66851	95
chr12	52105397	52105688	Host__bam_peak_1279	139	.	7.35725	17.638	13.9131	123
chr12	52192262	52192447	Host__bam_peak_1280	36	.	2.92055	6.91554	3.66184	122
chr12	52980707	52981052	Host__bam_peak_1281	204	.	6.80629	24.2892	20.4156	200
chr12	53005343	53005577	Host__bam_peak_1282	92	.	5.269	12.7792	9.20313	147
chr12	53066082	53066352	Host__bam_peak_1283	42	.	3.2395	7.51357	4.21105	102
chr12	53197680	53198003	Host__bam_peak_1284	128	.	6.61637	16.5717	12.8758	173
chr12	53345261	53345478	Host__bam_peak_1285	90	.	4.92615	12.6652	9.09307	88
chr12	53386828	53387537	Host__bam_peak_1286	1372	.	25.6156	142.25	137.206	368
chr12	53387668	53387884	Host__bam_peak_1287	84	.	5.09862	12.0299	8.47938	93
chr12	53388630	53388844	Host__bam_peak_1288	71	.	5.13271	10.6924	7.19869	114
chr12	53481455	53481785	Host__bam_peak_1289	215	.	9.44551	25.4589	21.5651	149
chr12	53531115	53531423	Host__bam_peak_1290	50	.	4.63234	8.39123	5.02047	200
chr12	54935295	54935522	Host__bam_peak_1291	55	.	4.6087	8.9723	5.56696	117
chr12	56047184	56047487	Host__bam_peak_1292	55	.	4.04648	8.92931	5.528	144
chr12	56055051	56055271	Host__bam_peak_1293	34	.	3.88101	6.67745	3.45324	174
chr12	56059973	56060621	Host__bam_peak_1294	343	.	13.8832	38.4314	34.339	296
chr12	56071694	56071942	Host__bam_peak_1295	110	.	6.78703	14.7064	11.0675	124
chr12	56115701	56116240	Host__bam_peak_1296	312	.	8.45827	35.2595	31.2102	294
chr12	56189464	56190892	Host__bam_peak_1297a	208	.	6.66495	24.7804	20.8985	214
chr12	56189464	56190892	Host__bam_peak_1297b	51	.	3.23346	8.56094	5.18187	471
chr12	56189464	56190892	Host__bam_peak_1297c	1314	.	16.4802	136.424	131.435	929
chr12	56196358	56196611	Host__bam_peak_1298	30	.	4.09058	6.27284	3.08182	84
chr12	56196676	56197098	Host__bam_peak_1299	320	.	9.3245	36.0834	32.022	237
chr12	56258232	56258639	Host__bam_peak_1300a	39	.	3.63862	7.17805	3.90415	66
chr12	56258232	56258639	Host__bam_peak_1300b	29	.	3.03647	6.12569	2.94858	301
chr12	56266905	56267133	Host__bam_peak_1301	113	.	5.02865	15.037	11.3865	97
chr12	56334179	56334361	Host__bam_peak_1302	84	.	4.78969	11.9841	8.4362	99
chr12	56360525	56360893	Host__bam_peak_1303	204	.	6.80629	24.2892	20.4156	204
chr12	56464315	56464747	Host__bam_peak_1304	269	.	7.88911	30.9003	26.9143	199
chr12	56518308	56518791	Host__bam_peak_1305a	55	.	4.28284	8.89949	5.50269	173
chr12	56518308	56518791	Host__bam_peak_1305b	55	.	4.04648	8.92931	5.528	406
chr12	56523428	56523733	Host__bam_peak_1306	77	.	5.09643	11.3194	7.79978	157
chr12	56524397	56524736	Host__bam_peak_1307	72	.	4.98346	10.731	7.23702	227
chr12	56536963	56537314	Host__bam_peak_1308	56	.	4.64388	9.04245	5.63188	204
chr12	56686457	56686853	Host__bam_peak_1309	169	.	8.17472	20.7495	16.9511	184
chr12	57022388	57022926	Host__bam_peak_1310	1096	.	24.5751	114.419	109.624	263
chr12	57263853	57264079	Host__bam_peak_1311	40	.	3.31251	7.28869	4.00609	113
chr12	57416440	57416837	Host__bam_peak_1312	132	.	6.79178	16.9444	13.2384	124
chr12	57682217	57682759	Host__bam_peak_1313	520	.	18.1986	56.3334	52.0373	188
chr12	57881053	57881336	Host__bam_peak_1314	493	.	13.35	53.6628	49.3938	146
chr12	58529125	58529322	Host__bam_peak_1315	49	.	3.90271	8.31051	4.94912	99
chr12	58540544	58540736	Host__bam_peak_1316	36	.	3.51868	6.90003	3.64983	98
chr12	59150069	59150305	Host__bam_peak_1317	63	.	4.85127	9.78251	6.33117	107
chr12	61741956	61742353	Host__bam_peak_1318	296	.	13.5294	33.6641	29.6389	196
chr12	62466802	62467022	Host__bam_peak_1319	68	.	4.66104	10.3616	6.88836	101
chr12	64137014	64137214	Host__bam_peak_1320	41	.	3.87495	7.44995	4.15103	111
chr12	64621474	64621978	Host__bam_peak_1321	89	.	3.67761	12.5502	8.9848	282
chr12	64633953	64634439	Host__bam_peak_1322a	48	.	3.87055	8.23374	4.87576	132
chr12	64633953	64634439	Host__bam_peak_1322b	38	.	4.25009	7.09602	3.82699	375
chr12	67649448	67649731	Host__bam_peak_1323	79	.	5.33639	11.4645	7.93737	126
chr12	68310104	68310362	Host__bam_peak_1324	114	.	6.35478	15.1516	11.4956	141
chr12	68676256	68676483	Host__bam_peak_1325	96	.	5.82152	13.2227	9.63254	108
chr12	68733906	68734288	Host__bam_peak_1326	221	.	8.69079	26.0821	22.1753	145
chr12	68803535	68803872	Host__bam_peak_1327	153	.	7.83987	19.0756	15.3126	137
chr12	68807374	68807774	Host__bam_peak_1328	249	.	8.09296	28.8811	24.9279	181
chr12	69044326	69044506	Host__bam_peak_1329	45	.	4.53343	7.90175	4.56693	164
chr12	69059751	69060092	Host__bam_peak_1330	47	.	3.92078	8.08443	4.7426	133
chr12	71685380	71685696	Host__bam_peak_1331	82	.	4.8543	11.8051	8.26896	164
chr12	75724517	75724736	Host__bam_peak_1332	31	.	2.99031	6.38224	3.18376	98
chr12	75759918	75760106	Host__bam_peak_1333	36	.	3.51868	6.90003	3.64983	73
chr12	75952211	75952574	Host__bam_peak_1334	141	.	7.03967	17.9253	14.1927	253
chr12	76260901	76261088	Host__bam_peak_1335	21	.	3.47583	5.20032	2.14747	87
chr12	76271044	76271383	Host__bam_peak_1336	181	.	7.34201	21.9259	18.1018	159
chr12	76641913	76642291	Host__bam_peak_1337	350	.	13.1659	39.1569	35.0546	180
chr12	76643657	76643976	Host__bam_peak_1338	174	.	6.68549	21.2141	17.4032	122
chr12	76917627	76917886	Host__bam_peak_1339	48	.	4.36614	8.18394	4.82958	105
chr12	79488206	79488404	Host__bam_peak_1340	58	.	4.90483	9.22387	5.80447	101
chr12	79662073	79662271	Host__bam_peak_1341	84	.	5.43488	12.0361	8.48475	96
chr12	79912361	79912672	Host__bam_peak_1342	62	.	4.22242	9.64298	6.20533	128
chr12	80636894	80637135	Host__bam_peak_1343	48	.	4.36614	8.18394	4.82958	145
chr12	87157960	87158327	Host__bam_peak_1344	234	.	9.28776	27.3994	23.4686	179
chr12	88519665	88520009	Host__bam_peak_1345	156	.	6.33362	19.4042	15.6357	183
chr12	89017054	89017291	Host__bam_peak_1346	53	.	4.48968	8.73313	5.34654	131
chr12	89162805	89163086	Host__bam_peak_1347	76	.	4.57428	11.1218	7.61067	111
chr12	89237151	89237371	Host__bam_peak_1348	28	.	3.44512	6.04122	2.87751	180
chr12	89352554	89352744	Host__bam_peak_1349	36	.	3.11491	6.93964	3.68248	88
chr12	89375507	89375727	Host__bam_peak_1350	69	.	5.01221	10.4472	6.96542	119
chr12	90261413	90261593	Host__bam_peak_1351	33	.	3.93663	6.52279	3.31079	59
chr12	91183033	91183254	Host__bam_peak_1352	26	.	3.136	5.78093	2.65708	95
chr12	92079882	92080168	Host__bam_peak_1353	141	.	6.81733	17.9038	14.1737	169
chr12	92765124	92765383	Host__bam_peak_1354	103	.	6.8817	14.0032	10.3864	133
chr12	92943437	92943757	Host__bam_peak_1355a	26	.	3.43829	5.80061	2.67231	70
chr12	92943437	92943757	Host__bam_peak_1355b	30	.	3.65928	6.2435	3.06079	219
chr12	92956611	92957162	Host__bam_peak_1356	518	.	15.0389	56.1717	51.8778	330
chr12	92969733	92969987	Host__bam_peak_1357	88	.	5.79509	12.3843	8.82257	150
chr12	92970813	92970999	Host__bam_peak_1358	36	.	3.75469	6.93485	3.67903	132
chr12	93514354	93514552	Host__bam_peak_1359	65	.	4.80281	10.0145	6.55319	131
chr12	94101485	94101806	Host__bam_peak_1360	118	.	4.73466	15.5093	11.8449	168
chr12	94984268	94984597	Host__bam_peak_1361	87	.	5.57896	12.3345	8.77426	184
chr12	95118448	95118652	Host__bam_peak_1362	38	.	3.74382	7.1647	3.89266	109
chr12	95164436	95164747	Host__bam_peak_1363	64	.	5.47015	9.90775	6.45103	166
chr12	95319328	95319629	Host__bam_peak_1364	36	.	3.88799	6.9517	3.69146	86
chr12	95459740	95460058	Host__bam_peak_1365	82	.	5.90177	11.8078	8.27019	162
chr12	95608115	95608559	Host__bam_peak_1366	574	.	15.832	61.8105	57.4624	206
chr12	95784366	95784768	Host__bam_peak_1367	303	.	9.78934	34.3644	30.3276	177
chr12	95796397	95796687	Host__bam_peak_1368	101	.	6.72682	13.7251	10.1168	155
chr12	96035471	96036261	Host__bam_peak_1369	832	.	10.007	87.7741	83.2032	540
chr12	96193660	96193957	Host__bam_peak_1370	215	.	8.62846	25.4004	21.5068	167
chr12	96433858	96434494	Host__bam_peak_1371	808	.	15.1041	85.4068	80.855	316
chr12	96446037	96446219	Host__bam_peak_1372	20	.	3.01573	5.11191	2.07589	72
chr12	96485125	96485331	Host__bam_peak_1373	92	.	5.30256	12.8562	9.27531	108
chr12	96486947	96487507	Host__bam_peak_1374	374	.	12.6727	41.5926	37.4595	255
chr12	98397560	98397755	Host__bam_peak_1375	38	.	3.40314	7.08157	3.81424	76
chr12	98490978	98491222	Host__bam_peak_1376	65	.	3.73789	9.96338	6.50455	191
chr12	98502100	98502332	Host__bam_peak_1377	28	.	3.93403	6.00457	2.85043	112
chr12	98502483	98504632	Host__bam_peak_1378a	958	.	21.4936	100.563	95.8824	347
chr12	98502483	98504632	Host__bam_peak_1378b	1702	.	24.6995	175.658	170.273	1036
chr12	98502483	98504632	Host__bam_peak_1378c	1737	.	25.7707	179.163	173.741	1774
chr12	98516464	98517349	Host__bam_peak_1379a	92	.	5.30256	12.8562	9.27531	183
chr12	98516464	98517349	Host__bam_peak_1379b	735	.	18.6676	78.0899	73.5991	587
chr12	98517752	98518048	Host__bam_peak_1380	130	.	7.13943	16.7392	13.0392	175
chr12	98643897	98644328	Host__bam_peak_1381	90	.	4.92615	12.6652	9.09307	183
chr12	100142669	100142868	Host__bam_peak_1382	76	.	4.57428	11.1218	7.61067	101
chr12	100611064	100611353	Host__bam_peak_1383	65	.	5.31159	9.97859	6.51876	169
chr12	100679245	100679775	Host__bam_peak_1384	190	.	7.54595	22.904	19.0592	227
chr12	100717225	100717745	Host__bam_peak_1385	62	.	4.48678	9.65442	6.214	112
chr12	101408397	101408640	Host__bam_peak_1386	50	.	4.63234	8.39123	5.02047	89
chr12	101459994	101460430	Host__bam_peak_1387	288	.	10.4302	32.841	28.8285	191
chr12	101794069	101794297	Host__bam_peak_1388	25	.	3.86128	5.63411	2.52412	121
chr12	101830014	101830907	Host__bam_peak_1389	314	.	9.99329	35.4639	31.4114	445
chr12	102388501	102389128	Host__bam_peak_1390	1145	.	25.908	119.433	114.595	263
chr12	102539577	102540075	Host__bam_peak_1391	82	.	5.15743	11.8063	8.26953	134
chr12	103728121	103728537	Host__bam_peak_1392	84	.	5.09862	12.0299	8.47938	217
chr12	103804730	103805949	Host__bam_peak_1393a	61	.	4.45839	9.59116	6.15615	281
chr12	103804730	103805949	Host__bam_peak_1393b	575	.	15.5519	61.9371	57.5883	876
chr12	103859271	103859515	Host__bam_peak_1394	51	.	3.88635	8.5385	5.16165	123
chr12	103972188	103972467	Host__bam_peak_1395	27	.	3.09377	5.87958	2.74005	132
chr12	104123596	104123855	Host__bam_peak_1396	79	.	5.51128	11.4459	7.92102	144
chr12	104603327	104603937	Host__bam_peak_1397a	126	.	5.10678	16.3381	12.646	186
chr12	104603327	104603937	Host__bam_peak_1397b	51	.	3.88635	8.5385	5.16165	504
chr12	104986737	104987188	Host__bam_peak_1398	331	.	12.8742	37.2153	33.1381	263
chr12	105100564	105100848	Host__bam_peak_1399	111	.	4.61006	14.7738	11.1323	144
chr12	105108838	105109026	Host__bam_peak_1400	29	.	3.71729	6.11183	2.93935	87
chr12	106246289	106246922	Host__bam_peak_1401	398	.	12.2321	44.0181	39.8545	220
chr12	106295923	106296163	Host__bam_peak_1402	41	.	4.15505	7.4801	4.17959	74
chr12	106303440	106303693	Host__bam_peak_1403	51	.	4.55594	8.55615	5.17748	120
chr12	106893594	106893966	Host__bam_peak_1404	179	.	9.88588	21.7696	17.9501	205
chr12	107091143	107091473	Host__bam_peak_1405	57	.	4.72502	9.20341	5.78704	151
chr12	107200231	107200527	Host__bam_peak_1406	175	.	6.74104	21.3602	17.5464	186
chr12	107623559	107623739	Host__bam_peak_1407	44	.	5.02521	7.82434	4.49699	86
chr12	108805471	108805793	Host__bam_peak_1408	212	.	8.26577	25.1119	21.2232	162
chr12	108828994	108829242	Host__bam_peak_1409	88	.	4.97574	12.4419	8.8785	104
chr12	108857835	108858225	Host__bam_peak_1410	175	.	6.74104	21.3602	17.5464	167
chr12	109943767	109944092	Host__bam_peak_1411	79	.	5.53168	11.4858	7.95802	207
chr12	109987560	109987855	Host__bam_peak_1412	105	.	6.06409	14.1285	10.5051	150
chr12	110001753	110002156	Host__bam_peak_1413	314	.	9.99329	35.4639	31.4114	240
chr12	110055165	110055651	Host__bam_peak_1414	209	.	8.16593	24.8797	20.9966	298
chr12	110179341	110179696	Host__bam_peak_1415	192	.	7.03736	23.0689	19.2191	167
chr12	110311235	110311427	Host__bam_peak_1416	96	.	5.82152	13.2227	9.63254	87
chr12	110313933	110314156	Host__bam_peak_1417	53	.	4.65528	8.74837	5.36156	104
chr12	110431437	110431987	Host__bam_peak_1418	351	.	9.8523	39.2946	35.19	231
chr12	110450184	110450876	Host__bam_peak_1419	300	.	7.47577	34.1163	30.0834	403
chr12	110545001	110545588	Host__bam_peak_1420	778	.	21.0129	82.42	77.894	370
chr12	110548906	110549105	Host__bam_peak_1421	79	.	5.00626	11.4711	7.94348	81
chr12	110565338	110565578	Host__bam_peak_1422	104	.	6.94567	14.1174	10.4958	130
chr12	110600340	110600559	Host__bam_peak_1423	96	.	6.23347	13.2328	9.64181	101
chr12	111369301	111369595	Host__bam_peak_1424	101	.	6.49195	13.7208	10.1127	156
chr12	111399650	111399830	Host__bam_peak_1425	82	.	5.15743	11.8063	8.26953	85
chr12	111402869	111403052	Host__bam_peak_1426	82	.	5.31142	11.7773	8.24359	100
chr12	111426313	111426573	Host__bam_peak_1427	95	.	5.42345	13.1314	9.54389	135
chr12	111493077	111493359	Host__bam_peak_1428	34	.	3.88101	6.67745	3.45324	185
chr12	111686196	111686691	Host__bam_peak_1429	129	.	5.09121	16.6488	12.9502	263
chr12	111840829	111841073	Host__bam_peak_1430	77	.	5.09643	11.3194	7.79978	140
chr12	111846572	111846947	Host__bam_peak_1431	332	.	13.3131	37.3678	33.29	208
chr12	112084486	112084674	Host__bam_peak_1432	63	.	4.85127	9.78251	6.33117	97
chr12	112109001	112109335	Host__bam_peak_1433	86	.	4.73121	12.1695	8.61519	208
chr12	112121915	112122095	Host__bam_peak_1434	41	.	3.54885	7.44835	4.15103	67
chr12	112122908	112123170	Host__bam_peak_1435	34	.	3.17449	6.69823	3.47119	120
chr12	112128737	112128937	Host__bam_peak_1436	48	.	4.07889	8.16436	4.81383	106
chr12	112294944	112295290	Host__bam_peak_1437	66	.	5.38604	10.1143	6.64902	137
chr12	112353472	112353831	Host__bam_peak_1438	225	.	6.76304	26.4566	22.5434	168
chr12	112409637	112409994	Host__bam_peak_1439	226	.	7.82303	26.6133	22.6975	176
chr12	113180342	113180522	Host__bam_peak_1440	40	.	4.69224	7.27973	4.00038	83
chr12	113194679	113195053	Host__bam_peak_1441	135	.	6.32228	17.2196	13.5037	217
chr12	113241736	113241918	Host__bam_peak_1442	53	.	3.48869	8.70869	5.32448	82
chr12	113322742	113322932	Host__bam_peak_1443	110	.	6.32769	14.6713	11.0332	79
chr12	113732470	113732661	Host__bam_peak_1444	107	.	7.36831	14.4119	10.7801	94
chr12	114799310	114799868	Host__bam_peak_1445a	36	.	3.51868	6.90003	3.64983	99
chr12	114799310	114799868	Host__bam_peak_1445b	30	.	3.34275	6.26361	3.07364	425
chr12	114800495	114800835	Host__bam_peak_1446	119	.	6.81226	15.6411	11.9718	122
chr12	114955390	114955631	Host__bam_peak_1447	79	.	5.33639	11.4645	7.93737	111
chr12	116277781	116278297	Host__bam_peak_1448	70	.	4.00261	10.4874	7.00285	136
chr12	116426412	116426626	Host__bam_peak_1449	29	.	2.83879	6.11718	2.94383	172
chr12	118007334	118007811	Host__bam_peak_1450	393	.	12.6133	43.5213	39.3644	202
chr12	118052442	118052687	Host__bam_peak_1451	76	.	4.33128	11.1158	7.60668	144
chr12	118056536	118056916	Host__bam_peak_1452	185	.	8.23539	22.4257	18.5899	133
chr12	118063117	118063315	Host__bam_peak_1453	43	.	3.55783	7.71111	4.39047	113
chr12	118399153	118399482	Host__bam_peak_1454	167	.	9.19787	20.565	16.77	141
chr12	119688801	119689004	Host__bam_peak_1455	39	.	4.50483	7.25719	3.97804	75
chr12	119842104	119842356	Host__bam_peak_1456	122	.	5.62989	15.9286	12.251	105
chr12	119882564	119883061	Host__bam_peak_1457	227	.	10.033	26.6188	22.7026	184
chr12	119890920	119891144	Host__bam_peak_1458	224	.	11.1681	26.3243	22.4125	118
chr12	119941074	119941573	Host__bam_peak_1459	112	.	6.88216	14.8848	11.2388	130
chr12	120116092	120116729	Host__bam_peak_1460	192	.	7.03736	23.0689	19.2191	164
chr12	120201381	120202134	Host__bam_peak_1461a	35	.	3.38754	6.8163	3.57181	84
chr12	120201381	120202134	Host__bam_peak_1461b	289	.	9.97128	33.0137	28.9963	537
chr12	120276872	120277136	Host__bam_peak_1462	73	.	6.01399	10.8497	7.34986	111
chr12	120290969	120291212	Host__bam_peak_1463	54	.	4.25573	8.83965	5.44734	108
chr12	120291463	120293324	Host__bam_peak_1464a	105	.	3.69791	14.1557	10.5321	346
chr12	120291463	120293324	Host__bam_peak_1464b	266	.	6.65236	30.6392	26.6581	953
chr12	120291463	120293324	Host__bam_peak_1464c	72	.	3.40851	10.753	7.2584	1639
chr12	120352244	120352527	Host__bam_peak_1465	62	.	4.48678	9.65442	6.214	154
chr12	120380557	120380898	Host__bam_peak_1466	55	.	5.1252	8.95733	5.55514	158
chr12	120529030	120529260	Host__bam_peak_1467	65	.	3.73789	9.96338	6.50455	92
chr12	120583399	120583765	Host__bam_peak_1468	42	.	4.35985	7.58293	4.27161	319
chr12	121144278	121144582	Host__bam_peak_1469	87	.	6.40322	12.3114	8.75322	193
chr12	121170458	121170677	Host__bam_peak_1470	27	.	4.02507	5.90652	2.76485	54
chr12	121209994	121210914	Host__bam_peak_1471a	32	.	3.54677	6.49043	3.28032	167
chr12	121209994	121210914	Host__bam_peak_1471b	250	.	7.57973	28.9668	25.0116	553
chr12	121284337	121284698	Host__bam_peak_1472	105	.	6.51681	14.1937	10.5683	238
chr12	121351649	121351860	Host__bam_peak_1473	84	.	4.78969	11.9841	8.4362	117
chr12	121387973	121388671	Host__bam_peak_1474	976	.	23.0435	102.376	97.6798	429
chr12	121391703	121391919	Host__bam_peak_1475	71	.	5.09383	10.6136	7.12214	108
chr12	121554854	121555149	Host__bam_peak_1476	127	.	7.75126	16.471	12.7776	116
chr12	121619190	121619724	Host__bam_peak_1477	325	.	10.1972	36.5722	32.5042	371
chr12	121682015	121682259	Host__bam_peak_1478	101	.	6.26728	13.7118	10.1044	135
chr12	121687223	121687607	Host__bam_peak_1479	193	.	7.28145	23.2268	19.3748	197
chr12	121786588	121787042	Host__bam_peak_1480	171	.	7.13806	20.9597	17.1534	254
chr12	121889247	121889611	Host__bam_peak_1481	90	.	4.41668	12.5844	9.01767	180
chr12	121924471	121924936	Host__bam_peak_1482	136	.	5.88477	17.3884	13.6685	294
chr12	122180827	122181208	Host__bam_peak_1483	136	.	5.56878	17.3226	13.6035	181
chr12	122266550	122266958	Host__bam_peak_1484	97	.	4.36087	13.3373	9.74123	128
chr12	122400851	122401069	Host__bam_peak_1485	20	.	2.99088	5.05659	2.03118	109
chr12	122449457	122449647	Host__bam_peak_1486	58	.	4.18441	9.25981	5.83749	86
chr12	122464396	122465062	Host__bam_peak_1487	902	.	17.4041	94.8551	90.2241	333
chr12	122650585	122650966	Host__bam_peak_1488	90	.	4.92615	12.6652	9.09307	216
chr12	122720594	122721057	Host__bam_peak_1489	726	.	16.2974	77.1461	72.6631	179
chr12	122774732	122774914	Host__bam_peak_1490	95	.	6.3821	13.0972	9.51052	88
chr12	122804987	122805181	Host__bam_peak_1491	58	.	5.08681	9.22524	5.80447	102
chr12	122896085	122896283	Host__bam_peak_1492	65	.	4.36634	9.99101	6.53078	153
chr12	122916819	122917720	Host__bam_peak_1493a	648	.	15.7037	69.2946	64.8806	226
chr12	122916819	122917720	Host__bam_peak_1493b	88	.	5.62154	12.422	8.85919	695
chr12	122941342	122941682	Host__bam_peak_1494	123	.	6.54921	15.9899	12.3097	165
chr12	123357104	123357284	Host__bam_peak_1495	32	.	4.18305	6.42996	3.22894	156
chr12	123383329	123383863	Host__bam_peak_1496	308	.	10.5204	34.8875	30.8447	209
chr12	123458549	123459081	Host__bam_peak_1497	282	.	8.96179	32.2688	28.2628	298
chr12	123582901	123583129	Host__bam_peak_1498	48	.	4.36614	8.18394	4.82958	82
chr12	123668502	123668858	Host__bam_peak_1499	130	.	7.65335	16.7718	13.0715	155
chr12	123711390	123711739	Host__bam_peak_1500	92	.	5.82148	12.8285	9.25136	193
chr12	124172113	124172405	Host__bam_peak_1501	134	.	8.4099	17.1355	13.4232	170
chr12	124568678	124568858	Host__bam_peak_1502	56	.	3.86721	9.02354	5.61379	126
chr12	124592178	124592429	Host__bam_peak_1503	182	.	8.85265	22.0809	18.2517	141
chr12	124681143	124681671	Host__bam_peak_1504	1277	.	23.5247	132.726	127.77	207
chr12	124710048	124710434	Host__bam_peak_1505	31	.	3.12398	6.35825	3.16168	128
chr12	124775786	124775966	Host__bam_peak_1506	41	.	3.87495	7.44995	4.15103	159
chr12	124899251	124899436	Host__bam_peak_1507	59	.	4.80904	9.36882	5.943	94
chr12	124909328	124909713	Host__bam_peak_1508	117	.	5.91439	15.43	11.7672	225
chr12	124917494	124917704	Host__bam_peak_1509	51	.	3.69754	8.57225	5.19284	106
chr12	124918614	124918958	Host__bam_peak_1510	43	.	3.99845	7.71468	4.39378	247
chr12	124921452	124922323	Host__bam_peak_1511a	1604	.	22.6355	165.742	160.459	351
chr12	124921452	124922323	Host__bam_peak_1511b	51	.	4.55594	8.55615	5.17748	749
chr12	124922674	124923005	Host__bam_peak_1512	73	.	5.40839	10.8778	7.37759	198
chr12	124923596	124924175	Host__bam_peak_1513	183	.	8.12147	22.1839	18.3527	258
chr12	124926424	124926687	Host__bam_peak_1514	71	.	5.28783	10.6452	7.15338	126
chr12	124926959	124928453	Host__bam_peak_1515a	1103	.	17.5287	115.135	110.334	421
chr12	124926959	124928453	Host__bam_peak_1515b	1302	.	14.8898	135.271	130.293	930
chr12	124928525	124928786	Host__bam_peak_1516	24	.	3.43058	5.56087	2.46068	108
chr12	124939058	124940556	Host__bam_peak_1517a	90	.	4.33961	12.6594	9.089	143
chr12	124939058	124940556	Host__bam_peak_1517b	930	.	11.0937	97.6606	93.0044	644
chr12	124939058	124940556	Host__bam_peak_1517c	1760	.	19.1742	181.454	176.004	925
chr12	124940635	124940929	Host__bam_peak_1518	84	.	4.11168	11.9491	8.40374	153
chr12	125049961	125050250	Host__bam_peak_1519	94	.	5.5396	13.0118	9.42607	125
chr12	132010148	132010464	Host__bam_peak_1520	152	.	8.07905	19.0375	15.277	173
chr12	132762200	132762601	Host__bam_peak_1521	98	.	5.10209	13.4597	9.85842	224
chr12	132767302	132767520	Host__bam_peak_1522	90	.	5.37232	12.6443	9.07425	92
chr13	19680835	19681315	Host__bam_peak_1523	408	.	14.3404	45.0324	40.8569	162
chr13	19781630	19781989	Host__bam_peak_1524	96	.	5.32016	13.2653	9.67229	178
chr13	19811784	19812052	Host__bam_peak_1525	53	.	5.40988	8.77042	5.38245	169
chr13	20358958	20359570	Host__bam_peak_1526	406	.	8.84633	44.8205	40.6474	396
chr13	20419525	20419831	Host__bam_peak_1527	84	.	5.06635	11.9563	8.41029	164
chr13	20699841	20700107	Host__bam_peak_1528	59	.	4.80904	9.36882	5.943	154
chr13	20773496	20773939	Host__bam_peak_1529a	37	.	2.99682	6.97398	3.71286	92
chr13	20773496	20773939	Host__bam_peak_1529b	94	.	4.10675	13.0817	9.49557	329
chr13	20774085	20774445	Host__bam_peak_1530	123	.	5.11197	15.9944	12.314	114
chr13	20813691	20814023	Host__bam_peak_1531	76	.	4.33128	11.1158	7.60668	161
chr13	20844793	20845180	Host__bam_peak_1532	300	.	11.969	34.12	30.0866	201
chr13	20943658	20943845	Host__bam_peak_1533	42	.	3.2395	7.51357	4.21105	83
chr13	21459582	21459794	Host__bam_peak_1534	114	.	5.45395	15.0919	11.4375	112
chr13	22796327	22796546	Host__bam_peak_1535	53	.	5.41176	8.7735	5.38379	88
chr13	23376738	23376949	Host__bam_peak_1536	86	.	5.1694	12.1904	8.63586	96
chr13	23378516	23378788	Host__bam_peak_1537	55	.	4.04648	8.92931	5.528	145
chr13	23578770	23579003	Host__bam_peak_1538	41	.	3.73408	7.39636	4.11074	89
chr13	23898204	23898446	Host__bam_peak_1539	73	.	4.72903	10.8427	7.34321	164
chr13	24020519	24021115	Host__bam_peak_1540	403	.	11.6248	44.5611	40.3922	264
chr13	24135873	24136541	Host__bam_peak_1541	418	.	9.52346	46.012	41.8244	365
chr13	24246467	24246731	Host__bam_peak_1542	124	.	6.82348	16.1108	12.4284	117
chr13	24777332	24777526	Host__bam_peak_1543	72	.	6.18487	10.7585	7.26228	94
chr13	24850951	24851425	Host__bam_peak_1544	766	.	16.6166	81.2085	76.6913	280
chr13	26302821	26303001	Host__bam_peak_1545	42	.	3.69461	7.55704	4.24732	108
chr13	27098964	27099168	Host__bam_peak_1546	41	.	4.42633	7.41174	4.12393	97
chr13	27270823	27271039	Host__bam_peak_1547	41	.	3.73408	7.39636	4.11074	131
chr13	27272154	27272628	Host__bam_peak_1548	135	.	6.00372	17.285	13.5685	178
chr13	27314376	27314635	Host__bam_peak_1549	71	.	5.09383	10.6136	7.12214	131
chr13	27349413	27349739	Host__bam_peak_1550	55	.	4.04648	8.92931	5.528	225
chr13	28531930	28532421	Host__bam_peak_1551	165	.	6.50956	20.3034	16.5132	223
chr13	28532893	28533112	Host__bam_peak_1552	28	.	3.81487	6.04517	2.87973	80
chr13	29621593	29622033	Host__bam_peak_1553	303	.	11.4446	34.3669	30.3298	213
chr13	30142032	30142671	Host__bam_peak_1554	1644	.	27.6535	169.819	164.495	316
chr13	30291738	30291985	Host__bam_peak_1555	107	.	6.83189	14.3505	10.7203	128
chr13	30301487	30301667	Host__bam_peak_1556	36	.	3.51868	6.90003	3.64983	86
chr13	30410265	30410496	Host__bam_peak_1557	105	.	6.2986	14.1914	10.5666	128
chr13	30673676	30674424	Host__bam_peak_1558	1326	.	16.5845	137.692	132.691	349
chr13	30972651	30972922	Host__bam_peak_1559	47	.	4.47802	8.10094	4.7586	127
chr13	31750954	31751151	Host__bam_peak_1560	81	.	5.63598	11.6889	8.15651	101
chr13	32211136	32211316	Host__bam_peak_1561	45	.	3.94086	7.86066	4.53125	89
chr13	35838245	35838559	Host__bam_peak_1562	141	.	7.03434	17.914	14.1823	156
chr13	35900311	35900692	Host__bam_peak_1563	254	.	9.70254	29.4526	25.4896	207
chr13	36979645	36980056	Host__bam_peak_1564	366	.	12.5972	40.7482	36.6264	188
chr13	36999948	37000128	Host__bam_peak_1565	71	.	5.09769	10.6214	7.12992	130
chr13	37000434	37000688	Host__bam_peak_1566	29	.	3.03647	6.12569	2.94858	142
chr13	37000761	37001544	Host__bam_peak_1567	222	.	6.81596	26.1634	22.2535	351
chr13	37226864	37227185	Host__bam_peak_1568	66	.	4.53199	10.0691	6.60676	171
chr13	37430076	37430293	Host__bam_peak_1569	42	.	3.69461	7.55704	4.24732	88
chr13	37656613	37656829	Host__bam_peak_1570	67	.	4.32703	10.1978	6.72948	111
chr13	39602636	39602822	Host__bam_peak_1571	43	.	3.55783	7.71111	4.39047	117
chr13	40918259	40918440	Host__bam_peak_1572	55	.	4.6087	8.9723	5.56696	120
chr13	41053068	41053283	Host__bam_peak_1573	121	.	6.69994	15.8612	12.1864	103
chr13	41060411	41061587	Host__bam_peak_1574a	753	.	13.6641	79.8947	75.3884	347
chr13	41060411	41061587	Host__bam_peak_1574b	158	.	6.25196	19.6181	15.8442	704
chr13	41060411	41061587	Host__bam_peak_1574c	97	.	4.5547	13.3103	9.71609	991
chr13	41284439	41285132	Host__bam_peak_1575	990	.	19.0009	103.711	99.004	405
chr13	41318340	41318520	Host__bam_peak_1576	58	.	5.08681	9.22524	5.80447	104
chr13	41433789	41434094	Host__bam_peak_1577	124	.	8.11764	16.1533	12.4689	113
chr13	41630982	41631483	Host__bam_peak_1578	220	.	8.15779	25.9062	22.0029	211
chr13	41960503	41961307	Host__bam_peak_1579a	55	.	3.40654	8.91566	5.51804	172
chr13	41960503	41961307	Host__bam_peak_1579b	53	.	3.98087	8.77013	5.38227	466
chr13	41960503	41961307	Host__bam_peak_1579c	20	.	2.99088	5.05659	2.03118	731
chr13	42760406	42760704	Host__bam_peak_1580	33	.	4.09726	6.54905	3.33563	184
chr13	43043143	43043453	Host__bam_peak_1581	140	.	7.6723	17.7702	14.0417	195
chr13	43786736	43787276	Host__bam_peak_1582	407	.	9.38544	44.9681	40.7931	330
chr13	44917551	44918598	Host__bam_peak_1583	1460	.	17.2117	151.139	146.009	434
chr13	45019697	45020708	Host__bam_peak_1584	1534	.	21.9454	158.672	153.469	404
chr13	45063152	45063537	Host__bam_peak_1585	113	.	6.30665	15.0511	11.3988	162
chr13	45063724	45063960	Host__bam_peak_1586	73	.	5.79192	10.8422	7.34321	89
chr13	45083228	45083418	Host__bam_peak_1587	47	.	4.8266	8.11374	4.76828	95
chr13	45105706	45106071	Host__bam_peak_1588	286	.	8.91461	32.7048	28.6941	201
chr13	45329938	45330260	Host__bam_peak_1589	41	.	4.0135	7.47351	4.17423	101
chr13	47773780	47774300	Host__bam_peak_1590	323	.	10.1327	36.4124	32.3471	212
chr13	48892441	48892630	Host__bam_peak_1591	26	.	3.67418	5.78951	2.6629	121
chr13	49060317	49060619	Host__bam_peak_1592	115	.	6.17504	15.1916	11.5341	106
chr13	49436732	49437160	Host__bam_peak_1593	162	.	5.22336	19.9992	16.2163	278
chr13	49495279	49495554	Host__bam_peak_1594	128	.	6.61637	16.5717	12.8758	127
chr13	49495663	49495866	Host__bam_peak_1595	38	.	3.74382	7.1647	3.89266	84
chr13	49502716	49503068	Host__bam_peak_1596	35	.	3.671	6.75727	3.51735	113
chr13	49606728	49606915	Host__bam_peak_1597	62	.	4.48678	9.65442	6.214	154
chr13	49607042	49607242	Host__bam_peak_1598	47	.	4.05308	8.10794	4.76314	85
chr13	49814981	49815578	Host__bam_peak_1599	406	.	10.732	44.7983	40.6261	372
chr13	49837991	49838412	Host__bam_peak_1600	157	.	6.38625	19.5416	15.7695	277
chr13	49858602	49858797	Host__bam_peak_1601	53	.	3.87148	8.76808	5.3808	94
chr13	49859700	49860222	Host__bam_peak_1602	438	.	11.4617	48.0868	43.8776	235
chr13	50441283	50441539	Host__bam_peak_1603	117	.	6.9102	15.3838	11.7234	110
chr13	51697272	51697512	Host__bam_peak_1604	105	.	6.06409	14.1285	10.5051	112
chr13	52194371	52194653	Host__bam_peak_1605	92	.	3.9636	12.8543	9.27531	110
chr13	52194832	52195150	Host__bam_peak_1606	193	.	6.92784	23.2426	19.3902	141
chr13	52203954	52204332	Host__bam_peak_1607	123	.	6.54921	15.9899	12.3097	224
chr13	52379024	52379219	Host__bam_peak_1608	97	.	4.79534	13.3432	9.74576	115
chr13	62838223	62838403	Host__bam_peak_1609	44	.	4.30283	7.76651	4.44226	92
chr13	66574794	66575137	Host__bam_peak_1610	133	.	7.08593	17.0951	13.3844	173
chr13	66939488	66939757	Host__bam_peak_1611	135	.	6.32228	17.2196	13.5037	137
chr13	67383295	67383666	Host__bam_peak_1612	55	.	4.28284	8.89949	5.50269	110
chr13	73031570	73031835	Host__bam_peak_1613	100	.	6.93734	13.6665	10.0618	133
chr13	73699079	73699269	Host__bam_peak_1614	50	.	4.98436	8.38536	5.01577	96
chr13	75250886	75251084	Host__bam_peak_1615	44	.	5.02521	7.82434	4.49699	103
chr13	75716848	75717591	Host__bam_peak_1616	916	.	19.7826	96.2919	91.6471	257
chr13	76723150	76723355	Host__bam_peak_1617	54	.	4.25573	8.83965	5.44734	98
chr13	77186856	77187164	Host__bam_peak_1618	227	.	10.6832	26.659	22.7426	147
chr13	80020425	80020812	Host__bam_peak_1619	181	.	8.00459	21.9339	18.1085	135
chr13	86856435	86856861	Host__bam_peak_1620	139	.	5.98176	17.6414	13.9153	163
chr13	93776211	93776407	Host__bam_peak_1621	48	.	3.87055	8.23374	4.87576	99
chr13	93882201	93882570	Host__bam_peak_1622	55	.	4.28284	8.89949	5.50269	160
chr13	94549265	94550492	Host__bam_peak_1623a	978	.	11.0448	102.577	97.8798	440
chr13	94549265	94550492	Host__bam_peak_1623b	79	.	5.71228	11.4546	7.92967	1098
chr13	95083544	95083977	Host__bam_peak_1624	195	.	5.98062	23.4365	19.5795	250
chr13	95169892	95170199	Host__bam_peak_1625	53	.	4.48968	8.73313	5.34654	164
chr13	95238714	95238927	Host__bam_peak_1626	95	.	5.42345	13.1314	9.54389	102
chr13	98005002	98005274	Host__bam_peak_1627	48	.	4.07889	8.16436	4.81383	144
chr13	98083336	98083540	Host__bam_peak_1628	37	.	4.04972	7.00114	3.73848	122
chr13	98084202	98084458	Host__bam_peak_1629	87	.	5.57896	12.3345	8.77426	110
chr13	98155570	98155941	Host__bam_peak_1630	192	.	7.03736	23.0689	19.2191	174
chr13	98648746	98648976	Host__bam_peak_1631	34	.	4.31978	6.66054	3.44111	157
chr13	100210065	100210370	Host__bam_peak_1632	212	.	7.65486	25.1659	21.2756	181
chr13	102596396	102596873	Host__bam_peak_1633	449	.	9.11514	49.2081	44.9858	305
chr13	102652089	102652269	Host__bam_peak_1634	65	.	5.54537	10.0397	6.57824	98
chr13	106917551	106918350	Host__bam_peak_1635a	123	.	6.54921	15.9899	12.3097	350
chr13	106917551	106918350	Host__bam_peak_1635b	220	.	6.35441	25.9972	22.0915	633
chr13	107586306	107586518	Host__bam_peak_1636	28	.	3.63845	5.96195	2.80896	105
chr13	109257201	109257530	Host__bam_peak_1637	27	.	3.09377	5.87958	2.74005	208
chr13	109775245	109775468	Host__bam_peak_1638	108	.	6.44112	14.4739	10.841	117
chr13	110306423	110307103	Host__bam_peak_1639	156	.	6.33362	19.4042	15.6357	230
chr13	110712207	110712429	Host__bam_peak_1640	36	.	3.32289	6.87645	3.63061	138
chr13	110715157	110715343	Host__bam_peak_1641	34	.	3.17449	6.69823	3.47119	167
chr13	110758200	110758490	Host__bam_peak_1642	144	.	5.72347	18.1552	14.4147	162
chr13	112691158	112691597	Host__bam_peak_1643a	34	.	3.88101	6.67745	3.45324	105
chr13	112691158	112691597	Host__bam_peak_1643b	28	.	3.63845	5.96195	2.80896	404
chr13	113948094	113948377	Host__bam_peak_1644	87	.	5.95013	12.291	8.73376	132
chr13	114131234	114131454	Host__bam_peak_1645	20	.	2.99088	5.05659	2.03118	71
chr13	114248326	114248590	Host__bam_peak_1646	92	.	5.30256	12.8562	9.27531	112
chr13	114313594	114313836	Host__bam_peak_1647	41	.	3.73408	7.39636	4.11074	91
chr14	20342239	20342469	Host__bam_peak_1648	84	.	5.43488	12.0361	8.48475	122
chr14	20342647	20343556	Host__bam_peak_1649	329	.	6.37091	37.0228	32.9491	706
chr14	20343665	20343887	Host__bam_peak_1650	49	.	3.37067	8.34837	4.98448	108
chr14	20412566	20413093	Host__bam_peak_1651a	47	.	3.92078	8.08443	4.7426	101
chr14	20412566	20413093	Host__bam_peak_1651b	90	.	4.41668	12.5844	9.01767	412
chr14	20469404	20469618	Host__bam_peak_1652	38	.	3.40314	7.08157	3.81424	87
chr14	20609074	20610518	Host__bam_peak_1653a	1675	.	23.3256	172.878	167.522	343
chr14	20609074	20610518	Host__bam_peak_1653b	1391	.	24.5607	144.229	139.167	1093
chr14	20612965	20614586	Host__bam_peak_1654a	1428	.	14.5556	147.99	142.89	513
chr14	20612965	20614586	Host__bam_peak_1654b	1425	.	17.9233	147.604	142.509	855
chr14	20612965	20614586	Host__bam_peak_1654c	82	.	4.8543	11.8051	8.26896	1334
chr14	20619731	20619913	Host__bam_peak_1655	36	.	4.63704	6.90419	3.65356	59
chr14	20623874	20624411	Host__bam_peak_1656a	218	.	9.8744	25.7286	21.8293	173
chr14	20623874	20624411	Host__bam_peak_1656b	38	.	4.25009	7.09601	3.82699	427
chr14	20624843	20626279	Host__bam_peak_1657a	78	.	4.56224	11.411	7.88717	125
chr14	20624843	20626279	Host__bam_peak_1657b	1816	.	18.5674	187.124	181.615	578
chr14	20624843	20626279	Host__bam_peak_1657c	327	.	10.0492	36.8083	32.7382	1177
chr14	20630149	20631495	Host__bam_peak_1658a	625	.	12.9938	66.9098	62.5174	299
chr14	20630149	20631495	Host__bam_peak_1658b	1478	.	23.0486	153.042	147.896	1063
chr14	20632594	20633426	Host__bam_peak_1659	1861	.	29.5569	191.761	186.2	444
chr14	20652823	20653424	Host__bam_peak_1660	1044	.	19.7046	109.203	104.45	327
chr14	20657306	20657661	Host__bam_peak_1661	113	.	7.73109	15.03	11.3798	200
chr14	20662974	20663519	Host__bam_peak_1662	589	.	10.4467	63.3407	58.9803	246
chr14	20681181	20682373	Host__bam_peak_1663a	1184	.	12.9033	123.328	118.457	532
chr14	20681181	20682373	Host__bam_peak_1663b	62	.	4.01221	9.67934	6.23845	1052
chr14	20682442	20684952	Host__bam_peak_1664a	1957	.	21.5912	201.467	195.791	881
chr14	20682442	20684952	Host__bam_peak_1664b	1012	.	12.155	106.023	101.297	1586
chr14	20682442	20684952	Host__bam_peak_1664c	39	.	3.06589	7.19105	3.91595	2296
chr14	20691027	20691246	Host__bam_peak_1665	68	.	4.39835	10.374	6.89849	144
chr14	21218709	21218889	Host__bam_peak_1666	73	.	5.03151	10.8323	7.33418	78
chr14	22244793	22244990	Host__bam_peak_1667	113	.	7.42905	14.969	11.3203	95
chr14	22929195	22929459	Host__bam_peak_1668	71	.	3.50391	10.6522	7.16031	155
chr14	22929524	22930009	Host__bam_peak_1669	821	.	11.1225	86.7544	82.1915	204
chr14	22930452	22931138	Host__bam_peak_1670	858	.	13.9548	90.4881	85.8946	313
chr14	23286729	23287030	Host__bam_peak_1671	114	.	5.45395	15.0919	11.4375	184
chr14	23551148	23551497	Host__bam_peak_1672	174	.	6.68549	21.2141	17.4032	177
chr14	24354546	24354743	Host__bam_peak_1673	56	.	3.86721	9.02354	5.61379	96
chr14	29464983	29465251	Host__bam_peak_1674	75	.	5.31526	11.0588	7.5517	138
chr14	30987736	30988147	Host__bam_peak_1675	201	.	7.21329	24.0123	20.144	256
chr14	31027175	31027570	Host__bam_peak_1676a	32	.	3.24063	6.45115	3.24924	115
chr14	31027175	31027570	Host__bam_peak_1676b	60	.	4.15395	9.47529	6.04577	260
chr14	31033365	31033605	Host__bam_peak_1677	178	.	8.09944	21.6227	17.804	135
chr14	31051368	31051590	Host__bam_peak_1678	33	.	3.93663	6.52279	3.31079	97
chr14	31070188	31070783	Host__bam_peak_1679	944	.	20.1905	99.0962	94.4282	292
chr14	31208226	31208863	Host__bam_peak_1680a	32	.	3.24846	6.47078	3.26531	121
chr14	31208226	31208863	Host__bam_peak_1680b	113	.	5.71424	14.9594	11.3113	363
chr14	31926164	31926520	Host__bam_peak_1681	345	.	11.0792	38.6941	34.5986	135
chr14	32202994	32203676	Host__bam_peak_1682	161	.	6.89024	19.901	16.1207	220
chr14	34497740	34497970	Host__bam_peak_1683	83	.	4.27866	11.8717	8.33004	121
chr14	34539957	34540181	Host__bam_peak_1684	78	.	4.56224	11.411	7.88717	110
chr14	34747329	34747614	Host__bam_peak_1685	43	.	4.53926	7.61183	4.30027	91
chr14	34848029	34848212	Host__bam_peak_1686	83	.	6.14146	11.8492	8.30944	88
chr14	35121059	35121246	Host__bam_peak_1687	107	.	5.32187	14.3802	10.7486	133
chr14	35364908	35365149	Host__bam_peak_1688	48	.	4.07889	8.16436	4.81383	125
chr14	35374040	35374738	Host__bam_peak_1689	1800	.	28.8532	185.558	180.065	311
chr14	36293925	36294191	Host__bam_peak_1690	68	.	4.39835	10.374	6.89849	128
chr14	37236080	37236320	Host__bam_peak_1691	143	.	8.65274	18.0505	14.3141	114
chr14	37561755	37562049	Host__bam_peak_1692	85	.	6.28418	12.102	8.54962	158
chr14	38098532	38098888	Host__bam_peak_1693	386	.	10.4664	42.8124	38.6645	191
chr14	39050529	39050949	Host__bam_peak_1694	281	.	9.38145	32.1923	28.188	220
chr14	39174314	39174958	Host__bam_peak_1695a	195	.	7.97702	23.4088	19.5524	156
chr14	39174314	39174958	Host__bam_peak_1695b	83	.	4.48596	11.8439	8.30454	419
chr14	39230472	39230700	Host__bam_peak_1696	76	.	5.55618	11.16	7.64749	117
chr14	39232727	39232974	Host__bam_peak_1697	117	.	5.91439	15.43	11.7672	124
chr14	45134410	45134609	Host__bam_peak_1698	29	.	3.03647	6.12569	2.94858	26
chr14	49584917	49585701	Host__bam_peak_1699	518	.	15.3849	56.1789	51.885	223
chr14	49586234	49587410	Host__bam_peak_1700a	225	.	4.96645	26.4277	22.5153	322
chr14	49586234	49587410	Host__bam_peak_1700b	2937	.	37.744	300.547	293.722	783
chr14	49632762	49633476	Host__bam_peak_1701	289	.	8.7967	32.9449	28.9291	360
chr14	49634115	49634419	Host__bam_peak_1702	49	.	3.29299	8.32627	4.96283	200
chr14	49635198	49635678	Host__bam_peak_1703	48	.	3.87055	8.23374	4.87576	161
chr14	49693680	49694171	Host__bam_peak_1704	282	.	9.67018	32.3068	28.3	268
chr14	49852777	49853485	Host__bam_peak_1705	264	.	6.97739	30.4308	26.4529	276
chr14	49853815	49854063	Host__bam_peak_1706	90	.	4.64065	12.5865	9.01849	119
chr14	49861428	49863281	Host__bam_peak_1707a	4365	.	54.071	445.078	436.531	800
chr14	49861428	49863281	Host__bam_peak_1707b	387	.	9.1094	42.8994	38.7494	1440
chr14	49868428	49868638	Host__bam_peak_1708	31	.	2.99031	6.38224	3.18376	99
chr14	49974993	49975230	Host__bam_peak_1709	135	.	6.32228	17.2196	13.5037	134
chr14	49982671	49982895	Host__bam_peak_1710	24	.	3.11546	5.53192	2.43627	98
chr14	50023811	50023991	Host__bam_peak_1711	62	.	3.74441	9.72606	6.28042	81
chr14	50038602	50038910	Host__bam_peak_1712	36	.	3.11491	6.93964	3.68248	109
chr14	50062813	50063210	Host__bam_peak_1713	189	.	5.02307	22.8159	18.9738	138
chr14	50083469	50083654	Host__bam_peak_1714	34	.	3.64777	6.70767	3.47738	117
chr14	50364127	50364333	Host__bam_peak_1715	70	.	5.24883	10.5694	7.08205	111
chr14	50396463	50396675	Host__bam_peak_1716	38	.	3.40314	7.08157	3.81424	65
chr14	51305082	51305293	Host__bam_peak_1717	83	.	5.7223	11.8558	8.31525	88
chr14	52068599	52069435	Host__bam_peak_1718	819	.	17.3635	86.4986	81.9382	395
chr14	52110207	52110735	Host__bam_peak_1719	241	.	9.61809	28.1078	24.1657	199
chr14	52313915	52314095	Host__bam_peak_1720	41	.	3.73408	7.39636	4.11074	95
chr14	52401714	52401991	Host__bam_peak_1721	69	.	5.34092	10.3885	6.91213	148
chr14	53153087	53153429	Host__bam_peak_1722	30	.	3.65928	6.2435	3.06079	232
chr14	53516540	53516733	Host__bam_peak_1723	68	.	4.39835	10.374	6.89849	84
chr14	53980530	53980742	Host__bam_peak_1724	62	.	4.98639	9.71389	6.26865	88
chr14	54396271	54396627	Host__bam_peak_1725	90	.	4.92615	12.6652	9.09307	130
chr14	54453906	54454291	Host__bam_peak_1726	236	.	10.5125	27.5415	23.6094	247
chr14	54797089	54797461	Host__bam_peak_1727a	30	.	3.34275	6.26361	3.07364	85
chr14	54797089	54797461	Host__bam_peak_1727b	63	.	4.85127	9.78251	6.33117	278
chr14	54976323	54976532	Host__bam_peak_1728	55	.	4.28284	8.89949	5.50269	94
chr14	55071160	55071453	Host__bam_peak_1729	41	.	4.15505	7.4801	4.17959	138
chr14	55220996	55221229	Host__bam_peak_1730	73	.	5.03151	10.8323	7.33418	113
chr14	55330494	55330708	Host__bam_peak_1731	34	.	4.16579	6.66959	3.44993	87
chr14	55382413	55382691	Host__bam_peak_1732	106	.	5.27802	14.2688	10.6398	152
chr14	55579361	55580030	Host__bam_peak_1733a	339	.	9.19476	38.0167	33.9289	240
chr14	55579361	55580030	Host__bam_peak_1733b	40	.	3.34131	7.36772	4.08384	628
chr14	57303096	57303277	Host__bam_peak_1734	49	.	4.78759	8.36063	4.9922	87
chr14	58199772	58199976	Host__bam_peak_1735	55	.	3.96127	8.99564	5.58967	87
chr14	58239679	58240923	Host__bam_peak_1736a	1342	.	20.0131	139.244	134.228	281
chr14	58239679	58240923	Host__bam_peak_1736b	428	.	13.9094	47.0438	42.8457	1036
chr14	58272946	58273131	Host__bam_peak_1737	81	.	5.85323	11.7178	8.18483	95
chr14	58395869	58396098	Host__bam_peak_1738	60	.	4.15395	9.47529	6.04577	83
chr14	58427355	58427642	Host__bam_peak_1739	76	.	4.33128	11.1158	7.60668	150
chr14	58626704	58626935	Host__bam_peak_1740	87	.	5.77372	12.3422	8.78119	110
chr14	58738165	58738436	Host__bam_peak_1741	62	.	4.65326	9.69996	6.25746	173
chr14	59483873	59484257	Host__bam_peak_1742a	73	.	4.22913	10.8382	7.33995	153
chr14	59483873	59484257	Host__bam_peak_1742b	53	.	3.48869	8.70869	5.32448	284
chr14	60162013	60162331	Host__bam_peak_1743	41	.	4.12358	7.41857	4.12608	206
chr14	60331770	60332072	Host__bam_peak_1744	112	.	6.88216	14.8848	11.2388	169
chr14	61179687	61179907	Host__bam_peak_1745	45	.	3.45053	7.89638	4.56306	131
chr14	61184294	61184737	Host__bam_peak_1746	419	.	12.2489	46.0919	41.9034	182
chr14	61188916	61189150	Host__bam_peak_1747	90	.	4.23627	12.637	9.06755	109
chr14	61486605	61486801	Host__bam_peak_1748	41	.	4.12358	7.41857	4.12608	78
chr14	61763034	61763481	Host__bam_peak_1749	175	.	7.53385	21.3971	17.5823	162
chr14	63471338	63471605	Host__bam_peak_1750	25	.	3.16681	5.64877	2.53165	160
chr14	63611747	63612118	Host__bam_peak_1751	124	.	7.29383	16.1078	12.426	230
chr14	63764163	63764575	Host__bam_peak_1752	104	.	4.95003	14.1134	10.4919	262
chr14	63901585	63901887	Host__bam_peak_1753	134	.	7.36683	17.1834	13.4699	168
chr14	64972007	64972233	Host__bam_peak_1754	29	.	3.46706	6.08741	2.9157	212
chr14	64972574	64972785	Host__bam_peak_1755	50	.	4.63234	8.39123	5.02047	109
chr14	65170975	65171162	Host__bam_peak_1756	48	.	3.87055	8.23374	4.87576	140
chr14	65411904	65412546	Host__bam_peak_1757a	49	.	3.29299	8.32627	4.96283	87
chr14	65411904	65412546	Host__bam_peak_1757b	84	.	4.31586	11.9809	8.43337	341
chr14	67514741	67514955	Host__bam_peak_1758	119	.	6.81226	15.6411	11.9718	107
chr14	67988050	67988282	Host__bam_peak_1759	69	.	4.69073	10.4283	6.94667	136
chr14	68578066	68578422	Host__bam_peak_1760	245	.	7.96174	28.5252	24.5764	142
chr14	68637135	68637454	Host__bam_peak_1761	265	.	8.30791	30.5221	26.5428	145
chr14	68779197	68779377	Host__bam_peak_1762	51	.	4.00248	8.54672	5.16931	85
chr14	68784955	68785438	Host__bam_peak_1763	238	.	8.4873	27.7703	23.8357	301
chr14	68793264	68793480	Host__bam_peak_1764	53	.	3.87148	8.76808	5.3808	103
chr14	69397520	69398027	Host__bam_peak_1765	257	.	9.30652	29.7181	25.7515	195
chr14	69398116	69398296	Host__bam_peak_1766	42	.	3.2395	7.51357	4.21105	165
chr14	69465102	69465416	Host__bam_peak_1767	175	.	7.09354	21.3251	17.5124	171
chr14	70359636	70359889	Host__bam_peak_1768	80	.	3.43694	11.5591	8.02931	133
chr14	70907209	70907441	Host__bam_peak_1769	68	.	4.39835	10.374	6.89849	102
chr14	70934362	70934639	Host__bam_peak_1770	229	.	7.7411	26.9043	22.9835	147
chr14	71143634	71143892	Host__bam_peak_1771	29	.	3.28855	6.13832	2.96003	87
chr14	71219867	71220122	Host__bam_peak_1772	137	.	8.30165	17.4419	13.7216	121
chr14	71437510	71437696	Host__bam_peak_1773	36	.	3.88799	6.9517	3.69146	170
chr14	71639123	71639356	Host__bam_peak_1774	93	.	6.28371	12.9156	9.33183	145
chr14	72962780	72963491	Host__bam_peak_1775a	503	.	10.6276	54.5806	50.3025	231
chr14	72962780	72963491	Host__bam_peak_1775b	171	.	7.13806	20.9597	17.1534	558
chr14	73146969	73147350	Host__bam_peak_1776	90	.	4.92615	12.6652	9.09307	285
chr14	73180196	73180436	Host__bam_peak_1777	42	.	4.35985	7.58293	4.27161	95
chr14	73490289	73490940	Host__bam_peak_1778	610	.	15.0919	65.4256	61.0476	425
chr14	73508495	73508734	Host__bam_peak_1779	40	.	4.74032	7.35883	4.07516	112
chr14	73612128	73612405	Host__bam_peak_1780	93	.	5.67118	12.9095	9.32701	154
chr14	73638926	73639106	Host__bam_peak_1781	75	.	5.68526	11.0264	7.52048	107
chr14	73639551	73639861	Host__bam_peak_1782	27	.	3.09377	5.87958	2.74005	140
chr14	73848623	73849110	Host__bam_peak_1783	345	.	11.643	38.6845	34.5894	236
chr14	73885975	73886617	Host__bam_peak_1784	193	.	7.28145	23.2268	19.3748	298
chr14	73949389	73949636	Host__bam_peak_1785	53	.	4.48968	8.73313	5.34654	103
chr14	74062254	74062592	Host__bam_peak_1786	394	.	10.3073	43.6057	39.4478	146
chr14	74270310	74270729	Host__bam_peak_1787	111	.	4.61006	14.7738	11.1323	298
chr14	74334050	74334543	Host__bam_peak_1788	226	.	10.9667	26.5709	22.6559	324
chr14	74558609	74558864	Host__bam_peak_1789	32	.	3.24846	6.47078	3.26531	135
chr14	74612452	74612678	Host__bam_peak_1790	39	.	3.06589	7.19105	3.91595	202
chr14	74617896	74618080	Host__bam_peak_1791	36	.	3.61374	6.87732	3.63141	86
chr14	75199284	75199631	Host__bam_peak_1792	47	.	4.05308	8.10794	4.76314	124
chr14	75296165	75296366	Host__bam_peak_1793	42	.	3.69461	7.55704	4.24732	89
chr14	77005793	77006012	Host__bam_peak_1794	107	.	7.07724	14.3511	10.7205	120
chr14	77376396	77376946	Host__bam_peak_1795	118	.	4.96876	15.5632	11.8965	182
chr14	77403807	77404059	Host__bam_peak_1796	103	.	7.34453	13.9278	10.3121	133
chr14	77639099	77639440	Host__bam_peak_1797	77	.	5.09643	11.3194	7.79978	138
chr14	77706980	77707263	Host__bam_peak_1798	23	.	3.77592	5.49101	2.3974	191
chr14	77787554	77787933	Host__bam_peak_1799	182	.	10.0504	22.0539	18.2266	167
chr14	77848010	77848359	Host__bam_peak_1800	218	.	11.2101	25.7958	21.8949	158
chr14	77849586	77849766	Host__bam_peak_1801	36	.	4.63865	6.90679	3.65356	89
chr14	80475170	80475366	Host__bam_peak_1802	81	.	5.85323	11.7178	8.18483	97
chr14	80476521	80477000	Host__bam_peak_1803	351	.	9.8523	39.2946	35.19	205
chr14	80943687	80943895	Host__bam_peak_1804	81	.	5.82926	11.6732	8.14083	89
chr14	81517827	81518313	Host__bam_peak_1805	215	.	9.73792	25.4645	21.5703	244
chr14	83994227	83994431	Host__bam_peak_1806	26	.	3.43829	5.80061	2.67231	44
chr14	85233577	85234134	Host__bam_peak_1807	973	.	24.1446	102.016	97.3243	225
chr14	85529914	85530417	Host__bam_peak_1808	90	.	4.23627	12.637	9.06755	310
chr14	88551472	88551754	Host__bam_peak_1809	60	.	3.52009	9.51895	6.08736	147
chr14	88562552	88562919	Host__bam_peak_1810	165	.	5.79689	20.3789	16.5866	179
chr14	88978745	88979338	Host__bam_peak_1811a	30	.	3.79661	6.26146	3.07364	87
chr14	88978745	88979338	Host__bam_peak_1811b	465	.	10.8282	50.7878	46.5484	393
chr14	89468103	89468356	Host__bam_peak_1812	48	.	3.87055	8.23374	4.87576	115
chr14	89540389	89540730	Host__bam_peak_1813	76	.	4.33128	11.1158	7.60668	146
chr14	89856112	89856568	Host__bam_peak_1814	440	.	12.0196	48.2277	44.0148	267
chr14	90704258	90704592	Host__bam_peak_1815	126	.	6.11834	16.3177	12.6266	166
chr14	91149910	91150105	Host__bam_peak_1816	76	.	5.19858	11.1809	7.66627	94
chr14	91947465	91948029	Host__bam_peak_1817	225	.	6.76304	26.4566	22.5434	347
chr14	92536311	92536847	Host__bam_peak_1818	543	.	12.8432	58.7015	54.3841	170
chr14	92546087	92546446	Host__bam_peak_1819	73	.	5.60668	10.8822	7.38117	177
chr14	92634492	92634695	Host__bam_peak_1820	49	.	4.74107	8.27731	4.91664	98
chr14	92645723	92646140	Host__bam_peak_1821	161	.	6.89024	19.901	16.1207	156
chr14	95534037	95534234	Host__bam_peak_1822	67	.	4.48089	10.2638	6.79386	106
chr14	96104633	96104880	Host__bam_peak_1823	25	.	3.02081	5.69848	2.57986	112
chr14	99745125	99745375	Host__bam_peak_1824	34	.	3.76693	6.70726	3.47738	79
chr14	100031536	100031840	Host__bam_peak_1825	91	.	4.08785	12.7302	9.15714	160
chr14	102310626	102311071	Host__bam_peak_1826	264	.	11.0713	30.4537	26.4751	222
chr14	102314284	102314515	Host__bam_peak_1827	62	.	3.91204	9.68178	6.24069	125
chr14	102316406	102317419	Host__bam_peak_1828a	157	.	5.65887	19.5495	15.7765	352
chr14	102316406	102317419	Host__bam_peak_1828b	1234	.	15.0464	128.339	123.424	692
chr14	102319467	102320244	Host__bam_peak_1829	2173	.	26.1652	223.253	217.309	315
chr14	102555787	102555969	Host__bam_peak_1830	101	.	6.07458	13.7411	10.1319	100
chr14	102799528	102799854	Host__bam_peak_1831	165	.	6.50956	20.3034	16.5132	163
chr14	103075818	103076255	Host__bam_peak_1832	331	.	9.97017	37.209	33.1319	164
chr14	103257551	103257773	Host__bam_peak_1833	28	.	3.66622	6.01488	2.85944	88
chr14	103417695	103418208	Host__bam_peak_1834	281	.	9.38145	32.1923	28.188	143
chr14	103418413	103418593	Host__bam_peak_1835	51	.	4.55594	8.55615	5.17748	98
chr14	103528665	103529099	Host__bam_peak_1836	523	.	13.3989	56.6489	52.3493	234
chr14	103664135	103664787	Host__bam_peak_1837	135	.	6.00372	17.285	13.5685	283
chr14	103714776	103714989	Host__bam_peak_1838	55	.	4.43168	8.91958	5.52084	85
chr14	103847697	103848089	Host__bam_peak_1839	330	.	10.4297	37.1424	33.0678	168
chr14	104666620	104666869	Host__bam_peak_1840	68	.	5.72919	10.3599	6.88729	87
chr14	104815154	104815334	Host__bam_peak_1841	22	.	3.56971	5.36764	2.28768	84
chr14	104815529	104815776	Host__bam_peak_1842	57	.	3.72657	9.16097	5.74486	125
chr14	105019832	105020305	Host__bam_peak_1843	152	.	7.08986	18.9652	15.2075	161
chr15	22655729	22656166	Host__bam_peak_1844	34	.	4.18914	6.71053	3.47747	254
chr15	22785687	22786386	Host__bam_peak_1845	327	.	11.9896	36.7921	32.7224	337
chr15	22838111	22838438	Host__bam_peak_1846	259	.	8.2689	29.8836	25.9147	184
chr15	22876352	22876902	Host__bam_peak_1847	428	.	13.9094	47.0438	42.8457	253
chr15	25947330	25947564	Host__bam_peak_1848	107	.	7.07724	14.3511	10.7205	127
chr15	26081922	26083131	Host__bam_peak_1849a	1130	.	16.6959	117.869	113.045	377
chr15	26081922	26083131	Host__bam_peak_1849b	53	.	3.48869	8.70869	5.32448	932
chr15	28897005	28897275	Host__bam_peak_1850	84	.	5.09862	12.0299	8.47938	176
chr15	34224300	34225093	Host__bam_peak_1851	632	.	8.81205	67.6556	63.2571	508
chr15	34969616	34969922	Host__bam_peak_1852	55	.	3.40654	8.91566	5.51804	185
chr15	35061057	35061237	Host__bam_peak_1853	52	.	4.92566	8.60632	5.22506	88
chr15	36370834	36371035	Host__bam_peak_1854	39	.	3.63862	7.17805	3.90415	77
chr15	39877570	39878016	Host__bam_peak_1855	524	.	8.87354	56.7261	52.4259	204
chr15	39933687	39933947	Host__bam_peak_1856	36	.	2.92055	6.91554	3.66184	86
chr15	40192931	40193240	Host__bam_peak_1857	163	.	7.87325	20.1401	16.353	167
chr15	40342238	40342541	Host__bam_peak_1858	216	.	6.62501	25.5607	21.6648	147
chr15	40343668	40343851	Host__bam_peak_1859	40	.	3.40173	7.3051	4.0221	88
[truncated: 4,498 more rows]

## Sheet: TBP-Uninfected
Chromosome	Start	End	Name of peak	Integer score	Strand	Fold-change	-log10pvalue	-log10qvalue	Relative summit position to peak start
chr1	778504	779028	Host__bam_peak_1	252	.	9.10997	28.6973	25.2324	133
chr1	827310	827748	Host__bam_peak_2	183	.	7.00961	21.5875	18.304	200
chr1	923817	924005	Host__bam_peak_3	78	.	5.3725	10.8088	7.89991	95
chr1	959086	959394	Host__bam_peak_4	141	.	6.34009	17.2614	14.1108	178
chr1	966724	967083	Host__bam_peak_5	97	.	4.94052	12.7013	9.71591	255
chr1	999824	1000279	Host__bam_peak_6	485	.	14.3496	52.3841	48.5473	313
chr1	1013185	1013660	Host__bam_peak_7	386	.	12.4039	42.373	38.6613	262
chr1	1019266	1020280	Host__bam_peak_8a	86	.	6.2479	11.6393	8.69821	188
chr1	1019266	1020280	Host__bam_peak_8b	114	.	6.447	14.4855	11.4301	491
chr1	1019266	1020280	Host__bam_peak_8c	204	.	10.0661	23.7783	20.436	833
chr1	1021183	1021381	Host__bam_peak_9	54	.	4.22169	8.18408	5.40766	72
chr1	1059468	1059750	Host__bam_peak_10	120	.	6.32355	15.0864	12.0103	170
chr1	1157470	1157911	Host__bam_peak_11	152	.	7.5215	18.4441	15.2566	196
chr1	1231506	1232490	Host__bam_peak_12a	405	.	13.6249	44.2956	40.5584	437
chr1	1231506	1232490	Host__bam_peak_12b	98	.	6.23815	12.8311	9.84079	860
chr1	1273634	1274203	Host__bam_peak_13	331	.	11.6829	36.8083	33.1845	266
chr1	1307793	1308186	Host__bam_peak_14	54	.	4.22169	8.18408	5.40766	163
chr1	1308300	1308971	Host__bam_peak_15a	42	.	4.15618	6.9259	4.21106	65
chr1	1308300	1308971	Host__bam_peak_15b	258	.	10.7988	29.3061	25.8307	413
chr1	1308300	1308971	Host__bam_peak_15c	40	.	4.19953	6.72871	4.02728	631
chr1	1324450	1324958	Host__bam_peak_16a	163	.	8.65996	19.602	16.3787	122
chr1	1324450	1324958	Host__bam_peak_16b	68	.	4.66608	9.72711	6.8677	349
chr1	1349155	1349888	Host__bam_peak_17a	212	.	9.59892	24.6244	21.2601	190
chr1	1349155	1349888	Host__bam_peak_17b	126	.	7.12932	15.7994	12.6988	395
chr1	1349155	1349888	Host__bam_peak_17c	71	.	5.55011	10.048	7.17418	640
chr1	1357795	1358844	Host__bam_peak_18a	84	.	6.11256	11.4047	8.47108	123
chr1	1357795	1358844	Host__bam_peak_18b	354	.	10.2302	39.0967	35.4343	729
chr1	1360494	1360770	Host__bam_peak_19	78	.	5.3613	10.7872	7.88177	150
chr1	1361960	1362315	Host__bam_peak_20	259	.	11.5459	29.4685	25.9893	143
chr1	1375020	1375724	Host__bam_peak_21a	397	.	11.4531	43.4763	39.7497	246
chr1	1375020	1375724	Host__bam_peak_21b	177	.	7.15817	21.0076	17.7415	513
chr1	1398948	1399710	Host__bam_peak_22a	233	.	10.0999	26.7487	23.3316	330
chr1	1398948	1399710	Host__bam_peak_22b	328	.	11.8195	36.4402	32.8235	564
chr1	1407058	1407785	Host__bam_peak_23a	577	.	14.5209	61.7122	57.7884	248
chr1	1407058	1407785	Host__bam_peak_23b	58	.	4.79088	8.68555	5.87906	657
chr1	1471404	1471896	Host__bam_peak_24	49	.	4.75421	7.68116	4.92314	290
chr1	1511560	1512325	Host__bam_peak_25	201	.	7.999	23.4588	20.1257	425
chr1	1574579	1575057	Host__bam_peak_26	265	.	7.75756	29.9978	26.5051	332
chr1	1615351	1615931	Host__bam_peak_27a	225	.	8.19119	25.987	22.5876	137
chr1	1615351	1615931	Host__bam_peak_27b	21	.	2.80696	4.64174	2.10602	518
chr1	1658855	1659158	Host__bam_peak_28	47	.	4.13463	7.4402	4.70492	127
chr1	1686167	1686477	Host__bam_peak_29	75	.	5.77297	10.4356	7.54697	224
chr1	1692384	1692556	Host__bam_peak_30	96	.	7.80892	12.6728	9.68883	92
chr1	1692653	1693018	Host__bam_peak_31	78	.	5.3725	10.8088	7.89991	161
chr1	1724259	1724503	Host__bam_peak_32	75	.	4.70394	10.4579	7.56611	131
chr1	1740870	1741169	Host__bam_peak_33	102	.	5.83712	13.255	10.2477	187
chr1	1746011	1746390	Host__bam_peak_34	134	.	7.81049	16.5766	13.4494	232
chr1	1777991	1778149	Host__bam_peak_35	29	.	3.66361	5.53363	2.91524	75
chr1	1778257	1778585	Host__bam_peak_36	33	.	3.6482	5.98056	3.32952	165
chr1	1889799	1890531	Host__bam_peak_37a	108	.	7.09146	13.9346	10.9	190
chr1	1889799	1890531	Host__bam_peak_37b	90	.	5.99932	11.9878	9.03012	495
chr1	1890607	1891345	Host__bam_peak_38	420	.	11.8621	45.8168	42.059	457
chr1	1891445	1891857	Host__bam_peak_39	96	.	5.90975	12.6089	9.62882	116
chr1	1908980	1909161	Host__bam_peak_40	71	.	3.74947	9.99911	7.12691	145
chr1	1909273	1909443	Host__bam_peak_41	61	.	4.62106	8.99696	6.17142	85
chr1	1919160	1919515	Host__bam_peak_42	102	.	5.83712	13.255	10.2477	118
chr1	2133002	2133229	Host__bam_peak_43	89	.	5.53717	11.8715	8.92284	128
chr1	2194643	2195132	Host__bam_peak_44a	136	.	7.42637	16.825	13.6897	121
chr1	2194643	2195132	Host__bam_peak_44b	96	.	5.70179	12.586	9.60825	305
chr1	2199419	2199748	Host__bam_peak_45	76	.	4.88828	10.5289	7.63251	196
chr1	2204656	2204928	Host__bam_peak_46	168	.	9.5355	20.0813	16.8431	138
chr1	2205327	2205523	Host__bam_peak_47	90	.	5.99932	11.9878	9.03012	96
chr1	2212585	2212945	Host__bam_peak_48	54	.	3.88184	8.26073	5.4735	266
chr1	2214008	2214356	Host__bam_peak_49	62	.	4.83525	9.09231	6.26066	196
chr1	2227471	2228182	Host__bam_peak_50a	126	.	5.27514	15.7372	12.6384	149
chr1	2227471	2228182	Host__bam_peak_50b	811	.	20.2711	85.2047	81.1252	528
chr1	2230312	2230713	Host__bam_peak_51	47	.	4.8167	7.48415	4.73799	251
chr1	2290710	2291082	Host__bam_peak_52	77	.	5.10748	10.6413	7.73874	237
chr1	2314465	2314999	Host__bam_peak_53	40	.	4.02938	6.69405	4.00206	406
chr1	2315071	2315349	Host__bam_peak_54	32	.	3.89956	5.94509	3.29969	211
chr1	2391364	2392200	Host__bam_peak_55a	132	.	6.13558	16.358	13.2386	201
chr1	2391364	2392200	Host__bam_peak_55b	117	.	5.99925	14.8078	11.7417	466
chr1	2412363	2412566	Host__bam_peak_56	74	.	4.80359	10.3474	7.4653	128
chr1	2412701	2413078	Host__bam_peak_57	61	.	4.2949	8.92608	6.11134	148
chr1	3313219	3313429	Host__bam_peak_58	149	.	6.54461	18.1785	14.9976	110
chr1	3531253	3531549	Host__bam_peak_59	223	.	10.5272	25.7776	22.3846	168
chr1	3624387	3624836	Host__bam_peak_60a	33	.	3.6482	5.98056	3.32952	156
chr1	3624387	3624836	Host__bam_peak_60b	82	.	5.36745	11.1625	8.2416	346
chr1	3625010	3625243	Host__bam_peak_61	20	.	3.2235	4.54281	2.01649	76
chr1	3649905	3650222	Host__bam_peak_62	68	.	4.66608	9.72711	6.8677	138
chr1	3747302	3747477	Host__bam_peak_63	69	.	4.86427	9.8087	6.94444	73
chr1	3796219	3796740	Host__bam_peak_64	319	.	10.0214	35.5333	31.9305	353
chr1	3856936	3857442	Host__bam_peak_65	167	.	7.53962	19.9396	16.7063	295
chr1	3900075	3900664	Host__bam_peak_66a	61	.	4.62106	8.99696	6.17142	159
chr1	3900075	3900664	Host__bam_peak_66b	54	.	4.37784	8.20708	5.42528	429
chr1	3900821	3901461	Host__bam_peak_67a	201	.	9.01812	23.4915	20.1569	203
chr1	3900821	3901461	Host__bam_peak_67b	78	.	5.3725	10.8088	7.89991	512
chr1	5992467	5992774	Host__bam_peak_68a	20	.	3.2235	4.54281	2.01649	70
chr1	5992467	5992774	Host__bam_peak_68b	47	.	4.66306	7.52692	4.77787	220
chr1	6199222	6200090	Host__bam_peak_69a	443	.	12.2712	48.187	44.3991	398
chr1	6199222	6200090	Host__bam_peak_69b	45	.	4.0324	7.23922	4.51232	752
chr1	6235757	6236086	Host__bam_peak_70	102	.	5.83712	13.255	10.2477	234
chr1	6276443	6276703	Host__bam_peak_71	45	.	3.32261	7.31646	4.58835	153
chr1	6393205	6393498	Host__bam_peak_72	177	.	7.15817	21.0076	17.7415	173
chr1	6393713	6394097	Host__bam_peak_73	76	.	5.44766	10.5879	7.68994	152
chr1	6490337	6490600	Host__bam_peak_74	63	.	5.43554	9.1492	6.3162	151
chr1	6554270	6554677	Host__bam_peak_75	364	.	12.6254	40.1251	36.4467	226
chr1	6579754	6580171	Host__bam_peak_76	64	.	3.67832	9.27495	6.43667	268
chr1	6601009	6601575	Host__bam_peak_77a	102	.	5.83712	13.255	10.2477	132
chr1	6601009	6601575	Host__bam_peak_77b	136	.	7.68326	16.8265	13.6908	372
chr1	6602302	6603200	Host__bam_peak_78a	61	.	4.96052	8.9964	6.17142	90
chr1	6602302	6603200	Host__bam_peak_78b	2146	.	41.152	219.254	214.645	576
chr1	6603354	6603783	Host__bam_peak_79	73	.	5.26449	10.2447	7.36398	102
chr1	6603955	6604387	Host__bam_peak_80	58	.	4.60067	8.64293	5.83753	98
chr1	6612958	6613899	Host__bam_peak_81a	83	.	4.90846	11.2515	8.32509	497
chr1	6612958	6613899	Host__bam_peak_81b	54	.	3.88184	8.26073	5.4735	825
chr1	6614761	6615068	Host__bam_peak_82	32	.	3.76075	5.94721	3.29969	122
chr1	6625111	6625583	Host__bam_peak_83a	98	.	5.3175	12.8904	9.89729	118
chr1	6625111	6625583	Host__bam_peak_83b	55	.	4.75288	8.29848	5.5071	368
chr1	6701566	6702092	Host__bam_peak_84	240	.	7.59531	27.5106	24.0739	282
chr1	6784311	6784515	Host__bam_peak_85	50	.	4.50906	7.85726	5.09347	68
chr1	6784832	6785089	Host__bam_peak_86	48	.	3.63254	7.65581	4.89978	153
chr1	6785400	6785593	Host__bam_peak_87	62	.	4.64037	9.03547	6.20796	81
chr1	6785886	6786042	Host__bam_peak_88	70	.	5.10388	9.9396	7.06843	72
chr1	7117817	7118073	Host__bam_peak_89	32	.	3.86171	5.87961	3.2413	79
chr1	7771048	7771526	Host__bam_peak_90	35	.	3.41008	6.19219	3.52387	288
chr1	7783898	7784328	Host__bam_peak_91	452	.	14.5058	49.0341	45.2356	269
chr1	7961219	7962061	Host__bam_peak_92a	717	.	14.6953	75.7469	71.7228	248
chr1	7961219	7962061	Host__bam_peak_92b	123	.	6.11366	15.4735	12.3835	704
chr1	8025938	8026622	Host__bam_peak_93	2180	.	38.6618	222.639	218.019	376
chr1	8061285	8061504	Host__bam_peak_94	62	.	4.83525	9.09231	6.26066	133
chr1	8212035	8212232	Host__bam_peak_95	62	.	4.83525	9.09231	6.26066	86
chr1	8317948	8318104	Host__bam_peak_96	71	.	5.95969	10.0179	7.14553	95
chr1	8423416	8424156	Host__bam_peak_97a	40	.	3.89142	6.69756	4.0021	226
chr1	8423416	8424156	Host__bam_peak_97b	124	.	7.00309	15.5607	12.4675	491
chr1	8702917	8703654	Host__bam_peak_98	398	.	12.6471	43.5965	39.8671	488
chr1	8817486	8818215	Host__bam_peak_99a	325	.	9.3517	36.1577	32.5463	209
chr1	8817486	8818215	Host__bam_peak_99b	164	.	7.66779	19.718	16.4926	434
chr1	8877844	8879380	Host__bam_peak_100a	772	.	22.1975	81.2839	77.2265	226
chr1	8877844	8879380	Host__bam_peak_100b	979	.	21.775	102.153	97.9907	842
chr1	8877844	8879380	Host__bam_peak_100c	22	.	3.06779	4.83874	2.27557	1412
chr1	9129067	9129262	Host__bam_peak_101	57	.	5.0938	8.5723	5.76933	93
chr1	9182063	9183163	Host__bam_peak_102a	147	.	7.05319	17.9539	14.7802	216
chr1	9182063	9183163	Host__bam_peak_102b	40	.	4.19953	6.72871	4.02728	790
chr1	9182063	9183163	Host__bam_peak_102c	47	.	4.13463	7.4402	4.70492	1016
chr1	9234570	9235162	Host__bam_peak_103	240	.	8.1463	27.4495	24.0145	358
chr1	9280514	9280701	Host__bam_peak_104	61	.	4.44389	8.9452	6.12582	87
chr1	9292576	9293103	Host__bam_peak_105	837	.	19.5531	87.887	83.7933	322
chr1	9293255	9293464	Host__bam_peak_106	32	.	3.76075	5.94721	3.29969	91
chr1	9294449	9294690	Host__bam_peak_107	156	.	6.44126	18.8081	15.6087	124
chr1	9428808	9429087	Host__bam_peak_108	115	.	5.72654	14.5941	11.5347	136
chr1	9539223	9539608	Host__bam_peak_109	300	.	11.0785	33.6081	30.0434	229
chr1	9588515	9588994	Host__bam_peak_110a	91	.	5.11298	12.0626	9.10118	122
chr1	9588515	9588994	Host__bam_peak_110b	180	.	8.45449	21.3052	18.0315	333
chr1	9687767	9687923	Host__bam_peak_111	29	.	3.84163	5.60124	2.97928	131
chr1	9689433	9689740	Host__bam_peak_112	93	.	6.16327	12.2879	9.31909	110
chr1	9690103	9690350	Host__bam_peak_113	39	.	4.32998	6.67767	3.98982	68
chr1	9719326	9719486	Host__bam_peak_114	40	.	3.89142	6.69756	4.0021	65
chr1	9759453	9759684	Host__bam_peak_115	177	.	9.16883	21.051	17.7833	128
chr1	9823649	9824121	Host__bam_peak_116	281	.	11.3987	31.7195	28.1921	314
chr1	9910025	9910380	Host__bam_peak_117	225	.	9.40188	25.9378	22.5408	178
chr1	9942944	9943653	Host__bam_peak_118a	34	.	3.47683	6.10794	3.44425	116
chr1	9942944	9943653	Host__bam_peak_118b	389	.	13.1626	42.6276	38.9114	530
chr1	10032858	10033532	Host__bam_peak_119	318	.	9.7542	35.4619	31.8618	164
chr1	10209789	10210689	Host__bam_peak_120a	120	.	6.32355	15.0864	12.0103	143
chr1	10209789	10210689	Host__bam_peak_120b	174	.	8.17491	20.7499	17.493	712
chr1	10377558	10377895	Host__bam_peak_121	99	.	6.29929	12.9444	9.94872	72
chr1	10398717	10399298	Host__bam_peak_122	502	.	11.7232	54.1215	50.2672	356
chr1	10430627	10430940	Host__bam_peak_123	61	.	4.44389	8.9452	6.12582	235
chr1	10472300	10472797	Host__bam_peak_124	105	.	5.30457	13.5973	10.5752	264
chr1	10474723	10475212	Host__bam_peak_125	216	.	6.73078	24.9816	21.6081	210
chr1	11012134	11012330	Host__bam_peak_126	48	.	4.35995	7.58312	4.82955	94
chr1	11012451	11013113	Host__bam_peak_127a	360	.	9.57669	39.7056	36.0364	183
chr1	11012451	11013113	Host__bam_peak_127b	143	.	7.04731	17.4785	14.3218	524
chr1	11059811	11060501	Host__bam_peak_128a	279	.	11.2881	31.5039	27.9826	211
chr1	11059811	11060501	Host__bam_peak_128b	281	.	10.4793	31.7234	28.1955	481
chr1	11099349	11100094	Host__bam_peak_129a	81	.	5.69936	11.0522	8.13661	137
chr1	11099349	11100094	Host__bam_peak_129b	268	.	10.991	30.2974	26.8002	458
chr1	11262377	11262971	Host__bam_peak_130a	158	.	7.14746	19.0918	15.8842	161
chr1	11262377	11262971	Host__bam_peak_130b	259	.	7.92554	29.4584	25.9799	446
chr1	11273098	11273669	Host__bam_peak_131	525	.	12.5277	56.4231	52.5474	177
chr1	11478821	11479296	Host__bam_peak_132	292	.	13.7755	32.7499	29.2031	329
chr1	11681119	11681568	Host__bam_peak_133a	75	.	4.41118	10.4056	7.52117	144
chr1	11681119	11681568	Host__bam_peak_133b	38	.	3.95662	6.55983	3.87593	345
chr1	11731834	11732125	Host__bam_peak_134	87	.	5.64113	11.6989	8.75362	140
chr1	11802630	11802866	Host__bam_peak_135	75	.	5.77908	10.4462	7.55664	122
chr1	11803400	11803989	Host__bam_peak_136a	62	.	4.64037	9.03547	6.20796	144
chr1	11803400	11803989	Host__bam_peak_136b	82	.	4.58763	11.1549	8.23471	414
chr1	11805490	11805928	Host__bam_peak_137a	40	.	3.90768	6.72897	4.02728	133
chr1	11805490	11805928	Host__bam_peak_137b	75	.	4.54677	10.4191	7.53161	329
chr1	11805998	11806482	Host__bam_peak_138	201	.	7.38851	23.4985	20.1622	311
chr1	11894036	11894229	Host__bam_peak_139	45	.	5.07648	7.32668	4.59647	74
chr1	11907758	11908783	Host__bam_peak_140	2986	.	39.7928	303.553	298.613	338
chr1	11909649	11910287	Host__bam_peak_141	3230	.	57.8951	328.139	323.065	316
chr1	11926241	11926629	Host__bam_peak_142	104	.	4.95346	13.4276	10.4141	205
chr1	11934393	11935078	Host__bam_peak_143a	132	.	6.13558	16.358	13.2386	141
chr1	11934393	11935078	Host__bam_peak_143b	145	.	5.9992	17.6867	14.5215	342
chr1	11934393	11935078	Host__bam_peak_143c	24	.	3.50155	5.02522	2.4515	633
chr1	11979920	11980130	Host__bam_peak_144	45	.	3.93021	7.30183	4.57458	96
chr1	11980341	11980625	Host__bam_peak_145	153	.	6.17565	18.5635	15.3704	110
chr1	12015127	12015341	Host__bam_peak_146	53	.	5.42121	8.15652	5.38286	86
chr1	12019073	12019722	Host__bam_peak_147a	148	.	7.79912	18.0108	14.8351	146
chr1	12019073	12019722	Host__bam_peak_147b	252	.	10.5046	28.7323	25.2669	429
chr1	12121653	12121840	Host__bam_peak_148	33	.	4.07504	5.98909	3.33586	165
chr1	12166894	12167192	Host__bam_peak_149	32	.	3.76075	5.94721	3.29969	134
chr1	12184410	12184580	Host__bam_peak_150	70	.	5.25232	9.87005	7.00299	83
chr1	12229911	12230156	Host__bam_peak_151	91	.	5.11298	12.0626	9.10118	97
chr1	12616138	12616453	Host__bam_peak_152	103	.	6.79173	13.4114	10.399	127
chr1	13700009	13700495	Host__bam_peak_153	167	.	7.53962	19.9396	16.7063	241
chr1	13749072	13749858	Host__bam_peak_154	571	.	18.5281	61.0545	57.1377	331
chr1	14923972	14924161	Host__bam_peak_155	47	.	4.13463	7.4402	4.70492	97
chr1	14945394	14945941	Host__bam_peak_156	144	.	7.58668	17.6068	14.445	191
chr1	15152458	15152769	Host__bam_peak_157	34	.	3.47683	6.10794	3.44425	51
chr1	15153436	15153951	Host__bam_peak_158a	69	.	4.86427	9.8087	6.94444	134
chr1	15153436	15153951	Host__bam_peak_158b	96	.	5.90975	12.6089	9.62882	368
chr1	15154080	15154344	Host__bam_peak_159a	22	.	3.06779	4.83874	2.27557	95
chr1	15154080	15154344	Host__bam_peak_159b	29	.	3.22063	5.56149	2.94143	155
chr1	15200779	15200960	Host__bam_peak_160	21	.	3.11072	4.72966	2.17401	117
chr1	15409739	15410091	Host__bam_peak_161	129	.	6.56677	16.0268	12.9176	204
chr1	15523967	15524373	Host__bam_peak_162	76	.	5.65264	10.5945	7.69592	264
chr1	15525226	15525551	Host__bam_peak_163	33	.	3.81496	6.04534	3.38592	254
chr1	15526593	15526985	Host__bam_peak_164	171	.	6.52854	20.3532	17.1081	253
chr1	15603439	15603778	Host__bam_peak_165	135	.	6.44364	16.6332	13.502	188
chr1	15616980	15617804	Host__bam_peak_166a	245	.	7.94012	27.95	24.5053	156
chr1	15616980	15617804	Host__bam_peak_166b	387	.	10.7986	42.4492	38.7361	436
chr1	15680238	15680500	Host__bam_peak_167	20	.	3.16178	4.62985	2.095	81
chr1	15684119	15684473	Host__bam_peak_168	259	.	11.2048	29.4621	25.9833	162
chr1	15758647	15758931	Host__bam_peak_169	82	.	6.66686	11.1709	8.24994	144
chr1	15759009	15759326	Host__bam_peak_170	98	.	6.73689	12.8917	9.89833	184
chr1	15760742	15761052	Host__bam_peak_171	39	.	4.15877	6.65727	3.97032	221
chr1	15834724	15835299	Host__bam_peak_172	210	.	8.41804	24.3985	21.0425	229
chr1	15835465	15835897	Host__bam_peak_173	146	.	6.59397	17.8504	14.6835	235
chr1	15836123	15836374	Host__bam_peak_174	132	.	6.96969	16.4033	13.2824	94
chr1	15847610	15848065	Host__bam_peak_175	203	.	8.84614	23.6926	20.3533	219
chr1	15849309	15849546	Host__bam_peak_176	68	.	5.16094	9.70181	6.84574	125
chr1	15886419	15886674	Host__bam_peak_177	71	.	5.34699	10.0432	7.16993	121
chr1	15975742	15976231	Host__bam_peak_178	295	.	9.99874	33.0776	29.5208	303
chr1	16017993	16018191	Host__bam_peak_179	54	.	4.56663	8.26809	5.47769	84
chr1	16145728	16145990	Host__bam_peak_180	54	.	4.22169	8.18408	5.40766	102
chr1	16146319	16146753	Host__bam_peak_181	205	.	7.77173	23.9462	20.5994	173
chr1	16154932	16155302	Host__bam_peak_182	40	.	4.54844	6.76134	4.05892	111
chr1	16155729	16156248	Host__bam_peak_183	1037	.	19.5856	107.987	103.798	337
chr1	16206669	16207301	Host__bam_peak_184a	172	.	7.33241	20.4554	17.2068	120
chr1	16206669	16207301	Host__bam_peak_184b	162	.	7.11022	19.4795	16.2575	473
chr1	16237040	16237445	Host__bam_peak_185	100	.	5.55486	13.045	10.0438	270
chr1	16352101	16352878	Host__bam_peak_186	120	.	5.46986	15.1326	12.0543	423
chr1	16367012	16367973	Host__bam_peak_187a	228	.	8.29425	26.235	22.8286	161
chr1	16367012	16367973	Host__bam_peak_187b	225	.	8.40411	25.9636	22.5645	639
chr1	16440428	16440936	Host__bam_peak_188	273	.	9.55436	30.8676	27.3563	262
chr1	16498828	16499421	Host__bam_peak_189a	69	.	5.81939	9.78695	6.92602	197
chr1	16498828	16499421	Host__bam_peak_189b	106	.	7.2017	13.6863	10.6629	335
chr1	16513859	16514872	Host__bam_peak_190a	149	.	6.54461	18.1785	14.9976	190
chr1	16513859	16514872	Host__bam_peak_190b	1136	.	33.7343	117.841	113.61	489
chr1	16513859	16514872	Host__bam_peak_190c	124	.	8.60348	15.5658	12.4726	779
chr1	16520395	16520886	Host__bam_peak_191	2197	.	70.2803	224.421	219.794	264
chr1	16534972	16535716	Host__bam_peak_192	1005	.	28.8649	104.731	100.558	362
chr1	16545799	16546257	Host__bam_peak_193	1772	.	35.266	181.765	177.291	200
chr1	16547520	16547893	Host__bam_peak_194	640	.	27.3312	68.0619	64.0904	187
chr1	16613166	16613959	Host__bam_peak_195	219	.	4.36655	25.3436	21.962	480
chr1	16620978	16621296	Host__bam_peak_196	117	.	4.4424	14.8486	11.782	143
chr1	16644384	16644919	Host__bam_peak_197	209	.	5.04598	24.3416	20.9867	333
chr1	16678027	16678596	Host__bam_peak_198	4761	.	116.759	483.263	476.122	296
chr1	16727068	16727518	Host__bam_peak_199	2185	.	43.9626	223.153	218.531	229
chr1	16860063	16860412	Host__bam_peak_200	560	.	22.6134	59.9968	56.0889	170
chr1	16861701	16862112	Host__bam_peak_201	1264	.	41.0734	130.754	126.47	235
chr1	16872237	16872929	Host__bam_peak_202	1872	.	61.9136	191.779	187.271	354
chr1	16889257	16889977	Host__bam_peak_203	2937	.	36.1414	298.646	293.73	412
chr1	16895521	16896380	Host__bam_peak_204a	949	.	30.1275	99.0483	94.9003	364
chr1	16895521	16896380	Host__bam_peak_204b	332	.	9.85134	36.9013	33.2752	672
chr1	16896458	16896824	Host__bam_peak_205a	45	.	4.7108	7.31028	4.58234	77
chr1	16896458	16896824	Host__bam_peak_205b	47	.	4.298	7.4682	4.72518	303
chr1	16904013	16904350	Host__bam_peak_206	78	.	5.76244	10.7899	7.88387	175
chr1	16904458	16905495	Host__bam_peak_207	2664	.	32.3955	271.247	266.444	668
chr1	16914091	16914303	Host__bam_peak_208	68	.	4.49942	9.68252	6.82867	109
chr1	16930936	16931119	Host__bam_peak_209	51	.	5.5778	7.88005	5.11457	98
chr1	16960713	16961037	Host__bam_peak_210	70	.	5.10388	9.9396	7.06843	147
chr1	17053790	17054152	Host__bam_peak_211	148	.	5.56021	18.0748	14.898	246
chr1	17189959	17190226	Host__bam_peak_212	83	.	4.90846	11.2515	8.32509	138
chr1	17233908	17234128	Host__bam_peak_213	89	.	5.72244	11.856	8.90824	100
chr1	17437467	17437669	Host__bam_peak_214	24	.	3.66383	5.07586	2.49882	86
chr1	17437721	17438078	Host__bam_peak_215	93	.	5.59391	12.3652	9.39308	158
chr1	17438264	17438769	Host__bam_peak_216	712	.	20.9976	75.3141	71.293	279
chr1	17439255	17439422	Host__bam_peak_217	39	.	4.32998	6.67767	3.98982	96
chr1	17439587	17439979	Host__bam_peak_218	123	.	6.71563	15.4504	12.3628	114
chr1	17540340	17540639	Host__bam_peak_219	158	.	8.09908	19.0756	15.8683	163
chr1	17618287	17618443	Host__bam_peak_220	41	.	4.41462	6.8194	4.10964	72
chr1	17768866	17769072	Host__bam_peak_221	39	.	4.15877	6.65727	3.97032	115
chr1	17874288	17874503	Host__bam_peak_222	94	.	6.45214	12.3971	9.42367	89
chr1	18902358	18902717	Host__bam_peak_223	226	.	8.90456	26.0076	22.6065	191
chr1	18949770	18950052	Host__bam_peak_224	70	.	5.10388	9.9396	7.06843	103
chr1	18956389	18957084	Host__bam_peak_225a	351	.	11.1097	38.7656	35.1103	215
chr1	18956389	18957084	Host__bam_peak_225b	97	.	5.99494	12.7745	9.78711	586
chr1	19011076	19011384	Host__bam_peak_226	20	.	3.26996	4.62422	2.09341	130
chr1	19209597	19209804	Host__bam_peak_227	41	.	3.59953	6.84565	4.13312	84
chr1	19210007	19210638	Host__bam_peak_228	325	.	9.3517	36.1577	32.5463	282
chr1	19251336	19251879	Host__bam_peak_229	186	.	7.36269	21.9754	18.6838	187
chr1	19311887	19312889	Host__bam_peak_230a	181	.	7.55461	21.4441	18.1665	169
chr1	19311887	19312889	Host__bam_peak_230b	144	.	6.66583	17.568	14.4071	458
chr1	19311887	19312889	Host__bam_peak_230c	53	.	4.66873	8.14714	5.37387	801
chr1	19485269	19486258	Host__bam_peak_231a	146	.	6.97925	17.7971	14.6306	320
chr1	19485269	19486258	Host__bam_peak_231b	136	.	5.82276	16.8224	13.6877	511
chr1	19485269	19486258	Host__bam_peak_231c	162	.	7.79013	19.473	16.2541	771
chr1	19596756	19597293	Host__bam_peak_232	241	.	8.88777	27.6277	24.1877	289
chr1	19644066	19644508	Host__bam_peak_233a	66	.	5.43338	9.491	6.64635	104
chr1	19644066	19644508	Host__bam_peak_233b	21	.	3.66414	4.65585	2.11915	335
chr1	19849368	19849629	Host__bam_peak_234	358	.	15.2594	39.4818	35.8146	141
chr1	19882307	19882708	Host__bam_peak_235	142	.	5.58545	17.3697	14.2172	132
chr1	20484573	20484919	Host__bam_peak_236	47	.	4.66306	7.52692	4.77787	82
chr1	20485146	20485302	Host__bam_peak_237	27	.	3.83431	5.35305	2.74852	70
chr1	20485460	20486828	Host__bam_peak_238a	414	.	13.6999	45.1651	41.4142	205
chr1	20485460	20486828	Host__bam_peak_238b	153	.	6.88802	18.5169	15.3256	396
chr1	20485460	20486828	Host__bam_peak_238c	257	.	10.4272	29.1834	25.7103	743
chr1	20485460	20486828	Host__bam_peak_238d	32	.	3.86171	5.87961	3.2413	1258
chr1	20507923	20508276	Host__bam_peak_239	134	.	5.43029	16.5474	13.4223	229
chr1	20633357	20633624	Host__bam_peak_240	34	.	3.8791	6.16083	3.49415	124
chr1	20661282	20661944	Host__bam_peak_241a	196	.	9.04566	22.9974	19.677	131
chr1	20661282	20661944	Host__bam_peak_241b	177	.	7.15817	21.0076	17.7415	483
chr1	20696606	20697229	Host__bam_peak_242	140	.	6.68633	17.1668	14.0203	410
chr1	20733120	20733297	Host__bam_peak_243	41	.	3.59953	6.84565	4.13312	92
chr1	20786280	20787829	Host__bam_peak_244a	39	.	3.85062	6.61855	3.93267	60
chr1	20786280	20787829	Host__bam_peak_244b	103	.	4.68228	13.3585	10.3487	429
chr1	20786280	20787829	Host__bam_peak_244c	103	.	4.80969	13.3827	10.3714	656
chr1	20786280	20787829	Host__bam_peak_244d	373	.	11.5064	40.9899	37.3018	1092
chr1	20786280	20787829	Host__bam_peak_244e	61	.	4.74794	8.92612	6.11134	1445
chr1	21176238	21176511	Host__bam_peak_245	70	.	5.67317	9.90005	7.03254	127
chr1	21176621	21177027	Host__bam_peak_246	354	.	10.2302	39.0967	35.4343	170
chr1	21261869	21262105	Host__bam_peak_247	103	.	6.06681	13.3184	10.3094	135
chr1	21290014	21290357	Host__bam_peak_248	76	.	5.44766	10.5879	7.68994	250
chr1	21345087	21345974	Host__bam_peak_249a	523	.	15.0792	56.2621	52.3877	432
chr1	21345087	21345974	Host__bam_peak_249b	68	.	5.16094	9.70181	6.84574	784
chr1	21439824	21440326	Host__bam_peak_250	156	.	6.44126	18.8081	15.6087	209
chr1	21782978	21783759	Host__bam_peak_251a	212	.	7.62289	24.5842	21.2215	235
chr1	21782978	21783759	Host__bam_peak_251b	78	.	3.81403	10.7238	7.82034	605
chr1	21937181	21937469	Host__bam_peak_252	237	.	9.45694	27.1914	23.7629	126
chr1	22024852	22025863	Host__bam_peak_253a	112	.	6.33059	14.255	11.2089	223
chr1	22024852	22025863	Host__bam_peak_253b	540	.	13.9073	57.9456	54.0547	629
chr1	22024852	22025863	Host__bam_peak_253c	107	.	5.52202	13.7344	10.7073	883
chr1	22052575	22053621	Host__bam_peak_254a	368	.	13.4985	40.5066	36.8225	129
chr1	22052575	22053621	Host__bam_peak_254b	209	.	9.7351	24.314	20.9591	669
chr1	22052575	22053621	Host__bam_peak_254c	47	.	4.8167	7.48415	4.73799	929
chr1	22255677	22255869	Host__bam_peak_255	103	.	6.79173	13.4114	10.399	105
chr1	22451720	22452281	Host__bam_peak_256	127	.	5.44881	15.8384	12.7369	188
chr1	22710344	22711066	Host__bam_peak_257a	179	.	8.9638	21.215	17.9455	159
chr1	22710344	22711066	Host__bam_peak_257b	339	.	10.8875	37.6101	33.9734	461
chr1	22712469	22712848	Host__bam_peak_258	72	.	5.39939	10.1385	7.26109	270
chr1	22808733	22809046	Host__bam_peak_259	421	.	12.4429	45.8729	42.1121	179
chr1	23019032	23019765	Host__bam_peak_260	363	.	10.8395	40.0232	36.3474	338
chr1	23167683	23168002	Host__bam_peak_261	62	.	4.64037	9.03547	6.20796	137
chr1	23168227	23168999	Host__bam_peak_262	738	.	18.9707	77.935	73.8978	617
chr1	23177671	23178103	Host__bam_peak_263	68	.	4.66608	9.72711	6.8677	218
chr1	23343166	23344948	Host__bam_peak_264a	57	.	5.0938	8.5723	5.76933	82
chr1	23343166	23344948	Host__bam_peak_264b	73	.	5.66228	10.2437	7.36364	260
chr1	23343166	23344948	Host__bam_peak_264c	26	.	3.73545	5.19262	2.60564	505
chr1	23343166	23344948	Host__bam_peak_264d	665	.	17.5684	70.573	66.5838	1127
chr1	23343166	23344948	Host__bam_peak_264e	153	.	6.51489	18.549	15.3575	1462
chr1	23343166	23344948	Host__bam_peak_264f	112	.	5.29341	14.3079	11.2603	1623
chr1	23367723	23367883	Host__bam_peak_265	71	.	5.55011	10.048	7.17418	93
chr1	23367938	23369327	Host__bam_peak_266a	202	.	8.55745	23.6336	20.2954	408
chr1	23367938	23369327	Host__bam_peak_266b	318	.	10.7564	35.4232	31.8235	995
chr1	23367938	23369327	Host__bam_peak_266c	74	.	5.11186	10.3014	7.41991	1307
chr1	23369577	23369999	Host__bam_peak_267	112	.	6.59454	14.3421	11.2938	300
chr1	23377733	23377960	Host__bam_peak_268	30	.	3.91773	5.7283	3.09658	69
chr1	23554721	23555285	Host__bam_peak_269	203	.	8.86463	23.7302	20.3883	270
chr1	23558299	23559143	Host__bam_peak_270a	57	.	4.90311	8.56637	5.76478	75
chr1	23558299	23559143	Host__bam_peak_270b	40	.	4.02938	6.69405	4.00206	290
chr1	23558299	23559143	Host__bam_peak_270c	40	.	4.2351	6.79088	4.08386	542
chr1	23558299	23559143	Host__bam_peak_270d	40	.	4.21191	6.75037	4.04842	745
chr1	23559232	23559953	Host__bam_peak_271	2052	.	29.0133	209.872	205.298	290
chr1	23577468	23577626	Host__bam_peak_272	84	.	4.97655	11.4047	8.47108	113
chr1	23691644	23692211	Host__bam_peak_273	894	.	15.2287	93.5368	89.4154	203
chr1	23743287	23743935	Host__bam_peak_274a	321	.	12.8054	35.7274	32.1224	203
chr1	23743287	23743935	Host__bam_peak_274b	77	.	5.10748	10.6413	7.73874	534
chr1	23778082	23778764	Host__bam_peak_275	536	.	15.3224	57.5689	53.6822	294
chr1	23790954	23791310	Host__bam_peak_276	365	.	10.4197	40.2065	36.5262	203
chr1	23799502	23799913	Host__bam_peak_277a	91	.	6.52264	12.111	9.1482	103
chr1	23799502	23799913	Host__bam_peak_277b	36	.	4.25488	6.28446	3.61211	336
chr1	23800142	23800424	Host__bam_peak_278	39	.	4.15877	6.65727	3.97032	96
chr1	23800487	23801055	Host__bam_peak_279a	66	.	4.85627	9.46123	6.61806	100
chr1	23800487	23801055	Host__bam_peak_279b	443	.	12.2712	48.187	44.3991	338
chr1	23825172	23825628	Host__bam_peak_280	819	.	19.8759	86.0457	81.9617	213
chr1	23868229	23868402	Host__bam_peak_281	54	.	4.56663	8.26809	5.47769	111
chr1	23959003	23960299	Host__bam_peak_282a	69	.	4.86427	9.8087	6.94444	90
chr1	23959003	23960299	Host__bam_peak_282b	54	.	4.22169	8.18408	5.40766	258
chr1	23959003	23960299	Host__bam_peak_282c	974	.	17.9976	101.617	97.4563	825
chr1	23960409	23960565	Host__bam_peak_283	50	.	4.50906	7.85726	5.09347	74
chr1	23979895	23980651	Host__bam_peak_284a	62	.	4.82517	9.07318	6.24427	81
chr1	23979895	23980651	Host__bam_peak_284b	208	.	8.07876	24.1574	20.8042	358
chr1	23979895	23980651	Host__bam_peak_284c	68	.	4.23473	9.673	6.82201	647
chr1	24022776	24023094	Host__bam_peak_285	152	.	8.32689	18.4872	15.2986	151
chr1	24415661	24416229	Host__bam_peak_286a	82	.	4.24332	11.1736	8.25233	112
chr1	24415661	24416229	Host__bam_peak_286b	73	.	4.91052	10.2381	7.35869	463
chr1	24502618	24502963	Host__bam_peak_287a	32	.	3.89956	5.94509	3.29969	101
chr1	24502618	24502963	Host__bam_peak_287b	34	.	4.00613	6.1285	3.46339	254
chr1	24642653	24643116	Host__bam_peak_288	343	.	8.99877	38.0047	34.3601	267
chr1	24643200	24643516	Host__bam_peak_289	178	.	7.60859	21.0717	17.8034	132
chr1	24705210	24705578	Host__bam_peak_290	212	.	10.1984	24.5938	21.231	119
chr1	24718854	24719181	Host__bam_peak_291	365	.	14.8571	40.2079	36.5276	140
chr1	24724482	24724831	Host__bam_peak_292	104	.	6.16549	13.5128	10.4959	128
chr1	24727578	24727772	Host__bam_peak_293	99	.	6.29929	12.9444	9.94872	88
chr1	24742444	24742617	Host__bam_peak_294	47	.	4.298	7.4682	4.72518	96
chr1	24745207	24745795	Host__bam_peak_295	994	.	19.8921	103.589	99.4198	213
chr1	24745893	24746112	Host__bam_peak_296	55	.	4.75288	8.29848	5.5071	132
chr1	24746656	24746909	Host__bam_peak_297	92	.	5.91814	12.2303	9.26259	155
chr1	25232273	25232839	Host__bam_peak_298	247	.	9.93913	28.1942	24.7417	280
chr1	25233090	25233313	Host__bam_peak_299	47	.	4.298	7.4682	4.72518	112
chr1	25247075	25248059	Host__bam_peak_300	1146	.	16.3288	118.881	114.646	381
chr1	25338225	25338948	Host__bam_peak_301a	335	.	13.5835	37.1805	33.5524	187
chr1	25338225	25338948	Host__bam_peak_301b	105	.	6.4195	13.5849	10.5647	551
chr1	25430010	25430602	Host__bam_peak_302	241	.	8.88777	27.6277	24.1877	191
chr1	25430780	25431216	Host__bam_peak_303	90	.	6.20307	11.9586	9.00454	168
chr1	25543528	25543767	Host__bam_peak_304	115	.	5.72654	14.5941	11.5347	118
chr1	25616715	25617080	Host__bam_peak_305	83	.	4.90846	11.2515	8.32509	117
chr1	25800170	25800402	Host__bam_peak_306	102	.	5.83712	13.255	10.2477	99
chr1	25819630	25820194	Host__bam_peak_307	97	.	5.11512	12.7788	9.7896	259
chr1	25859366	25859847	Host__bam_peak_308	571	.	16.9234	61.0562	57.1387	222
chr1	25875176	25875909	Host__bam_peak_309a	61	.	4.62106	8.99696	6.17142	84
chr1	25875176	25875909	Host__bam_peak_309b	111	.	6.08034	14.1623	11.1195	434
chr1	25892578	25892825	Host__bam_peak_310	147	.	7.05319	17.9539	14.7802	116
chr1	25905535	25905742	Host__bam_peak_311	35	.	3.41008	6.19219	3.52387	116
chr1	25906158	25906596	Host__bam_peak_312	660	.	16.6646	70.0841	66.097	272
chr1	25997835	25998032	Host__bam_peak_313	34	.	3.39109	6.15036	3.48454	86
chr1	25998095	25998635	Host__bam_peak_314	269	.	8.09065	30.4458	26.9465	322
chr1	26021631	26021908	Host__bam_peak_315	40	.	3.68135	6.77931	4.07311	138
chr1	26110948	26111217	Host__bam_peak_316	28	.	3.76843	5.47842	2.86263	77
chr1	26111583	26111959	Host__bam_peak_317	117	.	5.99925	14.8078	11.7417	164
chr1	26169774	26170164	Host__bam_peak_318	153	.	6.17565	18.5635	15.3704	139
chr1	26234168	26234571	Host__bam_peak_319a	89	.	4.29171	11.9101	8.95888	100
chr1	26234168	26234571	Host__bam_peak_319b	55	.	4.04884	8.37666	5.58348	342
chr1	26279746	26280290	Host__bam_peak_320	306	.	10.2209	34.1969	30.6187	322
chr1	26431965	26432628	Host__bam_peak_321a	107	.	5.52906	13.7506	10.7234	130
chr1	26431965	26432628	Host__bam_peak_321b	245	.	8.58981	28.0202	24.573	422
chr1	26472337	26473041	Host__bam_peak_322a	572	.	12.7139	61.1332	57.2152	175
chr1	26472337	26473041	Host__bam_peak_322b	187	.	8.05959	22.0518	18.7569	415
chr1	26500350	26500556	Host__bam_peak_323	73	.	5.66228	10.2437	7.36364	109
chr1	26500738	26501424	Host__bam_peak_324	350	.	11.6743	38.7535	35.1	389
chr1	26619897	26621725	Host__bam_peak_325a	68	.	5.3386	9.67547	6.82387	102
chr1	26619897	26621725	Host__bam_peak_325b	130	.	5.87292	16.1412	13.0278	555
chr1	26619897	26621725	Host__bam_peak_325c	304	.	10.7014	34.0535	30.4791	864
chr1	26619897	26621725	Host__bam_peak_325d	253	.	9.66825	28.7953	25.3295	1105
chr1	26619897	26621725	Host__bam_peak_325e	201	.	7.38851	23.4985	20.1622	1560
chr1	26692251	26692781	Host__bam_peak_326	260	.	9.72854	29.5094	26.0257	351
chr1	26693010	26693285	Host__bam_peak_327	125	.	4.98392	15.6092	12.5154	149
chr1	26695349	26696287	Host__bam_peak_328	459	.	10.7054	49.7774	45.9697	350
chr1	26696343	26696590	Host__bam_peak_329	96	.	5.90975	12.6089	9.62882	128
chr1	26696756	26697395	Host__bam_peak_330	90	.	5.98424	11.9601	9.00607	364
chr1	26698049	26698394	Host__bam_peak_331	75	.	4.54677	10.4191	7.53161	154
chr1	26771598	26771780	Host__bam_peak_332	40	.	3.89142	6.69756	4.0021	115
chr1	26786965	26787170	Host__bam_peak_333	99	.	5.32428	12.9059	9.91241	96
chr1	26787614	26788375	Host__bam_peak_334a	118	.	6.05577	14.9319	11.8625	126
chr1	26787614	26788375	Host__bam_peak_334b	138	.	6.06237	17.017	13.8731	427
chr1	26787614	26788375	Host__bam_peak_334c	260	.	8.5252	29.4856	26.0044	605
chr1	26826553	26826840	Host__bam_peak_335	89	.	4.76407	11.9203	8.96751	77
chr1	26827104	26827260	Host__bam_peak_336	45	.	4.7108	7.31028	4.58234	45
chr1	26864945	26865150	Host__bam_peak_337	61	.	4.05828	8.95781	6.13618	91
chr1	26865253	26865563	Host__bam_peak_338	71	.	4.95808	9.99667	7.12455	276
chr1	26889899	26890510	Host__bam_peak_339	201	.	7.38851	23.4985	20.1622	385
chr1	26900213	26900677	Host__bam_peak_340	409	.	9.65721	44.675	40.9313	265
chr1	26921616	26921969	Host__bam_peak_341	177	.	7.15817	21.0076	17.7415	189
chr1	26993329	26994012	Host__bam_peak_342	1404	.	23.1162	144.772	140.433	350
chr1	26994306	26994567	Host__bam_peak_343	91	.	6.30296	12.1351	9.17225	133
chr1	26997707	26997887	Host__bam_peak_344	33	.	3.6482	5.98056	3.32952	86
chr1	27012642	27013009	Host__bam_peak_345	241	.	8.88777	27.6277	24.1877	228
chr1	27154716	27155447	Host__bam_peak_346	2538	.	33.823	258.577	253.824	434
chr1	27299468	27299848	Host__bam_peak_347a	61	.	4.05828	8.95781	6.13618	93
chr1	27299468	27299848	Host__bam_peak_347b	39	.	4.02097	6.67859	3.98991	294
chr1	27300797	27300996	Host__bam_peak_348	39	.	3.85062	6.61855	3.93267	94
chr1	27321991	27322588	Host__bam_peak_349	211	.	7.57796	24.4705	21.1117	250
chr1	27365466	27366607	Host__bam_peak_350a	149	.	6.54461	18.1785	14.9976	281
chr1	27365466	27366607	Host__bam_peak_350b	120	.	6.32355	15.0864	12.0103	803
chr1	27365466	27366607	Host__bam_peak_350c	54	.	4.09038	8.18943	5.4108	1072
chr1	27366753	27366936	Host__bam_peak_351	61	.	4.16788	8.93206	6.11557	98
chr1	27392374	27392537	Host__bam_peak_352	54	.	4.09038	8.18943	5.4108	75
chr1	27489675	27490848	Host__bam_peak_353a	479	.	12.8847	51.7958	47.9655	459
chr1	27489675	27490848	Host__bam_peak_353b	111	.	6.08034	14.1623	11.1195	924
chr1	27603000	27603176	Host__bam_peak_354	59	.	5.43143	8.80574	5.99622	93
chr1	27603502	27603684	Host__bam_peak_355	47	.	4.66306	7.52692	4.77787	82
chr1	27603782	27604331	Host__bam_peak_356a	54	.	4.37784	8.20708	5.42528	76
chr1	27603782	27604331	Host__bam_peak_356b	328	.	12.4763	36.4393	32.8235	397
chr1	27605104	27605334	Host__bam_peak_357	205	.	10.7794	23.8748	20.5315	108
chr1	27660005	27660161	Host__bam_peak_358	62	.	4.83525	9.09231	6.26066	98
chr1	27671989	27672430	Host__bam_peak_359	732	.	19.4251	77.2397	73.2068	217
chr1	27725647	27726221	Host__bam_peak_360	397	.	11.9985	43.4716	39.7466	146
chr1	27772607	27773636	Host__bam_peak_361a	68	.	4.81327	9.70582	6.8493	323
chr1	27772607	27773636	Host__bam_peak_361b	536	.	15.3224	57.5689	53.6822	657
chr1	27830513	27831188	Host__bam_peak_362	964	.	20.4519	100.653	96.4971	315
chr1	27872285	27872678	Host__bam_peak_363	105	.	6.17838	13.5381	10.5186	268
chr1	27914381	27914656	Host__bam_peak_364	118	.	4.97492	14.8817	11.8147	151
chr1	27959732	27960146	Host__bam_peak_365	105	.	6.17838	13.5381	10.5186	247
chr1	28088314	28088953	Host__bam_peak_366a	144	.	6.66583	17.568	14.4071	321
chr1	28088314	28088953	Host__bam_peak_366b	260	.	9.72854	29.5094	26.0257	520
chr1	28232685	28233158	Host__bam_peak_367	433	.	12.6651	47.0851	43.3091	318
chr1	28235775	28236430	Host__bam_peak_368	557	.	13.987	59.6129	55.7077	350
chr1	28246944	28247287	Host__bam_peak_369	87	.	5.83591	11.6856	8.74284	205
chr1	28259342	28260538	Host__bam_peak_370a	786	.	17.8159	82.7303	78.6643	169
chr1	28259342	28260538	Host__bam_peak_370b	75	.	5.35451	10.414	7.52816	651
chr1	28259342	28260538	Host__bam_peak_370c	102	.	5.83712	13.255	10.2477	887
chr1	28328757	28329264	Host__bam_peak_371	409	.	12.2207	44.6684	40.9249	252
chr1	28346160	28346463	Host__bam_peak_372	411	.	16.6823	44.9367	41.1891	148
chr1	28369515	28370329	Host__bam_peak_373a	182	.	7.8276	21.5515	18.2717	242
[truncated: 23,313 more rows]

## Sheet: POLR2A-Uninfected
Chromosome	Start	End	Name of peak	Integer score	Strand	Fold-change	-log10pvalue	-log10qvalue	Relative summit position to peak start
[truncated: 135,720 more rows]

[truncated: 13 more sheets: POLR3A-2hpi, BRF1-2hpi, BRF2-2hpi, GTF3A-2hpi, GTF3C1-2hpi, GTF3C2-2hpi, GTF3C3-2hpi, GTF3C4-2hpi, GTF3C5-2hpi, GTF3C6-2hpi, ICP4-2hpi, TBP-2hpi, POLR2A-2hpi]
